# Supplementary material for: PI3K-Seeker: A Machine Learning-Powered Web Tool to Discover PI3K Inhibitors
Source: ACS Omega. 2025 Nov 18;10(47):57255–66. doi: 10.1021/acsomega.5c07315 (PMC12676366; doi:10.1021/acsomega.5c07315)
Supplement: Supplementary file 4 [file ao5c07315_si_004.zip]

Archive with 1 entries (1 files):
- dataset3.csv
