# Supplementary material for: PI3K-Seeker: A Machine Learning-Powered Web Tool to Discover PI3K Inhibitors
Source: ACS Omega. 2025 Nov 18;10(47):57255–66. doi: 10.1021/acsomega.5c07315 (PMC12676366; doi:10.1021/acsomega.5c07315)
Supplement: Supplementary file 4 [file ao5c07315_si_004.zip › dataset3.csv]

smiles	Name	bioactivity_class
COc1ncc(-c2ccc3nccc(-c4ccnnc4)c3c2)cc1NS(=O)(=O)c1ccc(F)cc1F	CHEMBL1236962	active
Cc1cccc2nc([C@H](C)Nc3ncnc4[nH]cc(-c5cccc(NS(C)(=O)=O)c5)c34)n(-c3ccccc3)c(=O)c12	CHEMBL4441003	active
Cc1c(Cl)cccc1Cn1c(SCC(=O)O)nc(=O)c2sc(N3CCOCC3)nc21	CHEMBL2089119	active
COc1ncc(-c2ccc3nc(N)nc(-c4ccncc4)c3c2)cc1NS(=O)(=O)c1ccc(F)cc1F	CHEMBL3577914	active
COc1ncc(-c2cc(-c3ncc(CN4C[C@@H](C)O[C@@H](C)C4)o3)c3cn[nH]c3c2)cc1NS(C)(=O)=O	CHEMBL4434674	active
Cc1cccc2nc([C@@H](Nc3ncnc4nc[nH]c34)C3CC3)n(-c3ccccc3)c(=O)c12	CHEMBL4868117	active
C#Cc1c(N)ncnc1N[C@@H](C)c1nc2cccc(Cl)c2c(=O)n1-c1ccccc1	CHEMBL3805572	active
C[C@H](Nc1nc(N)nc(N)c1C#N)c1nc2cccc(Cl)c2c(=O)n1-c1ccccc1	CHEMBL3805430	active
COc1ncc(-c2ccc3nccc(-c4ccncc4)c3c2)cc1NS(=O)(=O)c1ccc(F)cc1F	CHEMBL3577908	active
CS(=O)(=O)N1CCN(Cc2cc3nc(-c4cccc5[nH]ncc45)nc(N4CCOCC4)c3s2)CC1	CHEMBL521851	active
CC(=O)N1CCN(c2cc(-c3cc(C(F)(F)F)c4c(N)ncnn34)ccc2C#N)C(=O)C1(C)C	CHEMBL4064666	active
C[C@H](Nc1ncnc(N)c1C#N)c1nc2ccc(F)cc2c(S(C)(=O)=O)c1-c1ccccc1	CHEMBL3403664	active
Cc1c(Cl)cccc1Cn1c(CO)nc(=O)c2sc(N3CCOCC3)nc21	CHEMBL2089114	active
CCN1CCN(CC(=O)Nc2ccc(-c3cccc4c(=O)cc(N5CCOCC5)oc34)c3sc4ccccc4c23)CC1	CHEMBL1086377	active
CC(Nc1ncnc2[nH]cnc12)c1cc2ccccn2c(=O)c1-c1ccccc1	CHEMBL4541570	active
COc1c(OCCCN2CCOCC2)ccc2c1N=C(NC(=O)c1cnc(N)nc1)N1CCN=C21	CHEMBL3218576	active
Oc1cccc2c1nc(C(F)F)n2-c1nc(N2CCOCC2)nc(N2CCOCC2)n1	CHEMBL1910998	active
COc1ncc2cc1NS(=O)(=O)c1ccc(F)c(c1)C(=O)NCc1ccc(s1)-c1ncnc3c(C)c-2sc13	CHEMBL4878958	active
Cc1nc(N)nc(N[C@@H](C)c2nc3cccc(Cl)c3c(=O)n2-c2ccccc2)c1C#N	CHEMBL3805760	active
CCc1ncnc(N2CCN(S(C)(=O)=O)CC2)c1C#Cc1cnc(C)c(NS(=O)(=O)c2ccc(F)cc2)c1	CHEMBL3660111	active
O=S(=O)(Nc1cc(-c2cc3c(-c4ccncc4)ncnc3s2)cnc1Cl)c1ccc(Cl)s1	CHEMBL3577927	active
C[C@H](Nc1nc(N)nc(N)c1C#N)c1nc2cccc(Cl)c2c(=O)n1-c1cccc(F)c1	CHEMBL3805664	active
Cc1nc(-c2cn3c(n2)-c2ccc(N4CCC4[C@@H]4CCCN(C(C)C)C4)cc2OCC3)n(C(C)C)n1	CHEMBL3704723	active
COC(=O)c1ccccc1-n1cc(CNC(=O)c2cnc3ccc(-c4cnc(OC)c(NS(=O)(=O)c5ccc(F)cc5F)c4)cn23)nn1	CHEMBL4455710	active
COCCc1nnc(-c2cnc3ccc(-c4cnc(OC)c(NS(=O)(=O)c5ccc(F)cc5F)c4)cn23)o1	CHEMBL4470122	active
COc1ncc(-c2cc(OC3CCOCC3)c3nc(N)nc(C)c3c2)cc1NS(=O)(=O)c1ccc(F)cc1F	CHEMBL4166144	active
COc1ncc(-c2ccc3ncc(-c4nnc(-c5cccc(C(=O)O)c5)o4)n3c2)cc1NS(=O)(=O)c1ccc(F)cc1F	CHEMBL4475217	active
Cc1ccn2nc([C@H](C)Nc3ncnc4[nH]cc(-c5ccn(CC(F)(F)F)n5)c34)n(-c3ccccc3)c(=O)c12	CHEMBL3947405	active
C[C@H](Nc1ncnc(N)c1C#N)c1cc2ncc(Cl)n2cc1-c1ccccc1	CHEMBL4470131	active
Cc1ccn2nc([C@H](C)Nc3ncnc(N)c3C(=O)Oc3cc(O)cc(NS(C)(=O)=O)c3)n(-c3ccccc3)c(=O)c12	CHEMBL3967455	active
COc1ncc(-c2ccc3ncc(C(=O)NCc4cn(-c5ccccc5O)nn4)n3c2)cc1NS(=O)(=O)c1ccc(F)cc1F	CHEMBL4534475	active
COc1ccccc1-n1cc(CNC(=O)c2cnc3ccc(-c4cnc(OC)c(NS(=O)(=O)c5ccc(F)cc5F)c4)cn23)nn1	CHEMBL4516974	active
C[C@H](Nc1ncnc(N)c1-c1nnn[nH]1)c1nn2cccc2c(=O)n1-c1ccccc1	CHEMBL3982040	active
Cc1c(Cl)cccc1Cn1c(N)nc(=O)c2sc(N3CCOCC3)nc21	CHEMBL2089120	active
CCC(=O)N1CC[C@H](Nc2ncnc3c2nc(-c2cnn(CC)c2C)n3CC)C1	CHEMBL4849371	active
Cc1ccn2nc([C@H](C)Nc3ncnc4[nH]cc(-c5cc(NS(C)(=O)=O)c6cc[nH]c6c5)c34)n(-c3ccccc3)c(=O)c12	CHEMBL3895194	active
COc1ccc2[nH]c(-c3c(C)nn(C)c3C)c(/C=C3/Oc4ccc(NC(=O)Nc5ccc(C(=O)N6CCOCC6)cc5)cc4C3=O)c2c1	CHEMBL1082617	active
Cc1ccn2nc([C@H](C)Nc3ncnc4[nH]cc(-c5cccc6[nH]ccc56)c34)n(-c3ccccc3)c(=O)c12	CHEMBL4168086	active
Cc1c(Cn2c(CO)nc(=O)c3sc(N4CCOCC4)nc32)cccc1C(F)(F)F	CHEMBL2089112	active
C[C@H](Nc1ncnc(N)c1C#N)c1nc2ccc(F)cc2c(NCCS(C)(=O)=O)c1-c1ccccc1	CHEMBL2216892	active
Cc1ncc(C#Cc2c(C)ncnc2N2CCOC[C@@H]2C)cc1NS(=O)(=O)c1ccccc1	CHEMBL3660114	active
COc1ccc2[nH]c(-c3c(C)nn(C)c3C)c(/C=C3/Oc4ccc(NC(=O)Nc5ccc(C(=O)N6CCN(C)CC6)cc5)cc4C3=O)c2c1	CHEMBL1082618	active
C[C@H](Nc1ncnc(N)c1C#N)c1nc2ccc(F)cc2c(C(=O)N2CCNCC2)c1-c1ccccc1	CHEMBL4449576	active
C[C@H](Nc1nc(N)nc(N)c1C#N)c1nc2cccc(Cl)c2c(=O)n1-c1cc[nH]n1	CHEMBL4071605	active
C[C@H]1OC(C)(C)C(=O)N(c2cc(-c3cc(C(F)(F)F)c4c(N)ncnn34)ccc2C#N)[C@H]1C	CHEMBL4091875	active
Cc1ccn2nc([C@H](C)Nc3ncnc(N)c3-c3cc(O)cc(Cl)c3)n(-c3ccccc3)c(=O)c12	CHEMBL4164818	active
Cc1ccn2nc([C@H](C)Nc3ncnc(N)c3-c3cc(O)cc(C(F)(F)F)c3)n(-c3ccccc3)c(=O)c12	CHEMBL3984124	active
COc1ncc(-c2ccc3ncnc(Nc4cnn(CCO)c4)c3c2)cc1NS(=O)(=O)c1ccc(F)cc1F	CHEMBL4780201	active
CN(C)CCN(C)C(=O)c1ccc(NC(=O)Nc2ccc(-c3nc(O[C@H]4CCOC4)nc(N4CCOCC4)n3)cc2)cc1	CHEMBL1808977	active
Cc1ccn2nc([C@H](C)Nc3ncnc4[nH]cc(-c5cnn(C)c5)c34)n(-c3ccccc3)c(=O)c12	CHEMBL4164652	active
Cc1ccn2nc([C@H](C)Nc3ncnc4[nH]cc(-c5cnn(CCCO)c5)c34)n(-c3ccccc3)c(=O)c12	CHEMBL3985740	active
Cc1ccn2nc([C@H](C)Nc3ncnc4[nH]cc(-c5cnc6[nH]ccc6c5)c34)n(-c3ccccc3)c(=O)c12	CHEMBL3969288	active
Cc1ccn2nc([C@H](C)Nc3ncnc4[nH]cc(-c5cc(O)cc(NS(C)(=O)=O)c5)c34)n(-c3ccccc3)c(=O)c12	CHEMBL4166977	active
Cc1ccn2nc([C@H](C)Nc3ncnc4[nH]cc(-c5cc(O)cc(F)c5)c34)n(-c3ccccc3)c(=O)c12	CHEMBL3901855	active
COc1ncc(-c2ccc3ncc(-c4nnc(CCN5CCN(C)CC5)o4)n3c2)cc1NS(=O)(=O)c1ccc(F)cc1F	CHEMBL4440406	active
COc1ncc(-c2c(N)ncnc2N[C@@H](C)c2nn3ccc(C)c3c(=O)n2-c2ccccc2)cc1NS(=O)(=O)c1ccc(O)cc1	CHEMBL3929491	active
CC[C@H](Nc1ncnc2[nH]cnc12)c1nc2cccc(CCCCCC(=O)NO)c2c(=O)n1-c1ccccc1	CHEMBL4451623	active
Cc1ccn2nc([C@H](C)Nc3ncnc4[nH]cc(-c5ccn(-c6cccc(O)c6)n5)c34)n(-c3ccccc3)c(=O)c12	CHEMBL3979599	active
CC[C@H](Nc1nc(N)nc(C)c1C#N)c1nc2cccc(CCCCCC(=O)NO)c2c(=O)n1-c1ccccc1	CHEMBL4443378	active
COc1cccc(-c2c[nH]c3ncnc(N[C@@H](C)c4nn5ccc(C)c5c(=O)n4-c4ccccc4)c23)c1O	CHEMBL4164842	active
Cc1nc(N)nc(-n2c(Nc3cc(O)cc(O)c3)nc3ccccc32)n1	CHEMBL1762790	active
Cc1ccn2nc([C@H](C)Nc3ncnc(N)c3C(=O)Nc3cccc(O)c3)n(-c3ccccc3)c(=O)c12	CHEMBL3975942	active
CC[C@H](Nc1nc(N)nc(N)c1C#N)c1nc2cccc(CCc3ccc(C(=O)NO)cc3)c2c(=O)n1-c1ccccc1	CHEMBL4450613	active
COc1cc(F)c2[nH]c(-c3c(C)nn(C)c3C)c(/C=C3/Oc4ccc(NC(=O)Nc5ccc(C(=O)N(C)CCN(C)C)cc5)cc4C3=O)c2c1	CHEMBL1082621	active
COc1cc(-c2c[nH]c3ncnc(N[C@@H](C)c4nn5ccc(C)c5c(=O)n4-c4ccccc4)c23)ccc1O	CHEMBL4168702	active
O=S(=O)(Nc1cc(-c2ccc3nncc(-n4ccnc4)c3c2)cnc1Cl)c1ccccc1	CHEMBL4871213	active
COc1ncc(-c2ccc3ncc(-c4nnc(CCN5CCN(C)CC5)o4)n3c2)cc1NS(=O)(=O)c1ccc(Cl)cc1F	CHEMBL4439080	active
COc1ncc2cc1NS(=O)(=O)c1cccc(c1)C(=O)NCc1ccc(s1)-c1ncnc3c(C)c-2sc13	CHEMBL4860369	active
O=S(=O)(Nc1cc(-c2cc3c(-c4ccncc4)ncnc3s2)cnc1Cl)c1ccc(F)cc1F	CHEMBL3577925	active
COc1ncc(-c2cc(O[C@@H]3CCOC3)c3nc(N)nc(C)c3c2)cc1NS(=O)(=O)c1ccc(F)cc1F	CHEMBL4176771	active
CN1CCN(CCc2nnc(-c3cnc4ccc(-c5cnc(Cl)c(NS(=O)(=O)c6ccc(F)cc6F)c5)cn34)o2)CC1	CHEMBL4577573	active
COc1ncc(-c2ccc3ncc(-c4nnc(C)o4)n3c2)cc1NS(=O)(=O)c1ccc(F)cc1F	CHEMBL4437362	active
CCc1nnc(-c2cnc3ccc(-c4cnc(OC)c(NS(=O)(=O)c5ccc(F)cc5F)c4)cn23)o1	CHEMBL4580837	active
NS(=O)(=O)c1ccc(NC(=O)Nc2ccc(-c3nc(N4CCOCC4)c4ncccc4n3)cc2)cc1	CHEMBL4097194	active
Cc1nc(NC(=O)N2CCC[C@H]2C(N)=O)sc1-c1ccnc(C(C)(C)C(F)(F)F)c1	CHEMBL2396661	active
COc1ncc(-c2ccc3nncc(-c4ccncc4)c3c2)cc1NS(=O)(=O)c1ccc(F)cc1F	CHEMBL3577913	active
COc1ncc(-c2ccc3ncc(C(=O)NCc4cn(-c5ccccc5C(N)=O)nn4)n3c2)cc1NS(=O)(=O)c1ccc(F)cc1F	CHEMBL4444638	active
O=S(=O)(Nc1cc(-c2ccc3nncc(-c4ccc(N5CCOCC5)nc4)c3c2)cnc1Cl)c1ccccc1	CHEMBL4872728	active
Cc1ncc(C#Cc2c(C)ncnc2N2CCOCC2)cc1NS(=O)(=O)c1ccccc1	CHEMBL3655894	active
C[C@H](NC(=O)c1c(N)nn2cccnc12)c1cc2cccc(C#Cc3cnn(C)c3)c2c(=O)n1-c1ccccc1	CHEMBL3984425	active
[2H]C([2H])([2H])C1([2H])N(c2cc(-c3cc(Cl)c4c(N)ncnn34)ccc2C#N)C(=O)C(C)(C)OC1([2H])[2H]	CHEMBL4061320	active
C[C@@H]1OC(C)(C)C(=O)N(c2cc(-c3cc(Cl)c4c(N)ncnn34)ccc2C#N)[C@@H]1C	CHEMBL4069213	active
C[C@@H]1OC(C)(C)C(=O)N(c2cc(-c3cc(Cl)c4c(N)ncnn34)ccc2C#N)[C@H]1C	CHEMBL4099608	active
O=S(=O)(Nc1cc(-c2cc3c(-c4ccncc4)ncnc3s2)cnc1Cl)c1ccc(F)cc1	CHEMBL3577926	active
C[C@H](Nc1ncnc(N)c1C#N)c1nc2cccc(Cl)c2c(=O)n1-c1ccc(O)cc1	CHEMBL4100135	active
COc1ccc2[nH]c(-c3c(C)nn(C)c3C)c(/C=C3/Oc4ccc(NC(=O)Nc5ccc(C(=O)N(C)CCN(C)C)cc5)cc4C3=O)c2c1	CHEMBL1082619	active
CC[C@@H]1CN(c2cc(-c3cc(Cl)c4c(N)ncnn34)ccc2C#N)C(=O)C(C)(C)O1	CHEMBL4080090	active
C[C@H]1OC(C)(C)C(=O)N(c2cc(-c3cc(Cl)c4c(N)ncnn34)ccc2C#N)[C@H]1C	CHEMBL4096456	active
Cc1ccn2nc([C@H](C)Nc3ncnc4[nH]cc(-c5cc(C(F)(F)F)ccc5O)c34)n(-c3ccccc3)c(=O)c12	CHEMBL4163332	active
COc1ncc(C#Cc2c(C)ncnc2N2CCOCC2)cc1NS(=O)(=O)c1ccc(Cl)cc1	CHEMBL3660127	active
Cc1ccccc1-n1c(Cn2nc(-c3cc(O)cc(F)c3)c3c(N)ncnc32)cc2cccc(C)c2c1=O	CHEMBL2216876	active
COc1nc(=O)c2sc(N3CCOCC3)nc2n1Cc1cccc(Cl)c1C	CHEMBL2089116	active
CSc1nc(=O)c2sc(N3CCOCC3)nc2n1Cc1cccc(Cl)c1C	CHEMBL2089118	active
Cc1ccn2nc([C@H](C)Nc3ncnc4[nH]cc(C#Cc5ccccc5)c34)n(-c3ccccc3)c(=O)c12	CHEMBL3917021	active
C[C@H](Nc1ncnc(N)c1C#N)c1cc2ncc(Cl)n2nc1-c1ccccc1	CHEMBL4438249	active
Cc1c(Cn2c(C)nn3c(=O)cc(N4CCOC(C)C4)nc23)cccc1C(F)(F)F	CHEMBL2018222	active
Cc1ccn2nc([C@H](C)Nc3ncnc4[nH]cc(-c5cccc(S(=O)(=O)N6CCOCC6)c5)c34)n(-c3ccccc3)c(=O)c12	CHEMBL3984467	active
Cc1ccn2nc([C@H](C)Nc3ncnc4[nH]cc(-c5ccn(CC(C)(C)CO)n5)c34)n(-c3ccccc3)c(=O)c12	CHEMBL3892452	active
Cc1ccn2nc([C@H](C)Nc3ncnc4[nH]cc(-c5cccc(NS(C)(=O)=O)c5)c34)n(-c3ccccc3)c(=O)c12	CHEMBL4171428	active
Cc1ccn2nc([C@H](C)Nc3ncnc4[nH]cc(-c5cc(NS(C)(=O)=O)cc(C(=O)N(C)C)c5)c34)n(-c3ccccc3)c(=O)c12	CHEMBL3980811	active
Cc1ccn2nc([C@H](C)Nc3ncnc4[nH]cc(-c5cc(O)cc(NC(N)=O)c5)c34)n(-c3ccccc3)c(=O)c12	CHEMBL3967037	active
C[C@H](Nc1ncnc(N)c1C#Cc1ccccc1)c1nc2cccc(Cl)c2c(=O)n1-c1ccccc1	CHEMBL3805061	active
Cc1c(F)cncc1-n1c([C@H](C)Nc2nc(N)nc(N)c2C#N)nc2cccc(Cl)c2c1=O	CHEMBL3909674	active
C[C@H](Nc1ncnc(N)c1C#Cc1cn[nH]c1)c1nc2cccc(Cl)c2c(=O)n1-c1ccccc1	CHEMBL3806195	active
Cc1ccn2nc([C@H](C)Nc3ncnc(N)c3-c3cccc(NS(C)(=O)=O)c3)n(-c3ccccc3)c(=O)c12	CHEMBL4168514	active
COc1ncc(-c2ccc3ncc(-c4nnc(CCN5CCN(C)CC5)o4)n3c2)cc1NS(=O)(=O)c1ccc([N+](=O)[O-])cc1	CHEMBL4449613	active
CC(=O)N1CCN(c2cccc(-c3cc(-c4ccnn4C4CCOCC4)c4c(N)ncnn34)c2)C(=O)C1(C)C	CHEMBL4068514	active
COc1ncc(-c2ccc3ncc(C(=O)NCCN4CCOCC4)n3c2)cc1NS(=O)(=O)c1ccc(F)cc1F	CHEMBL4213353	active
COc1ncc(C2=CCOCC2)cc1S(=O)(=O)Nc1cncc(-c2ccc(CN3CCN(C(C)C)CC3)cc2)c1	CHEMBL4850297	active
C[C@H](Nc1ncnc(N)c1C#N)C1=Nc2cccc(Cl)c2S(=O)(=O)N1c1ccccc1	CHEMBL4453364	active
CC1CCN(c2cnnc3ccc(-c4cnc(Cl)c(NS(=O)(=O)c5ccccc5)c4)cc23)CC1	CHEMBL4878126	active
C[C@H](Nc1ncnc(N)c1C#N)c1nc2cccc(Cl)c2c(=O)n1-c1ccccc1	CHEMBL3805137	active
COc1ncc(-c2cc(O[C@@H]3CCOC3)c3ncnc(C)c3c2)cc1NS(=O)(=O)c1ccc(F)cc1F	CHEMBL4531499	active
CNc1nc(C)c2cc(-c3cnc(OC)c(NS(=O)(=O)c4ccc(F)cc4F)c3)cc(OC3CCOCC3)c2n1	CHEMBL4166594	active
COc1ncc(-c2ccc3ncc(-c4cn(CCCN5CCOCC5)nn4)n3c2)cc1NS(=O)(=O)c1ccc(F)cc1F	CHEMBL4536505	active
O=S(=O)(Nc1cc(-c2ccc3nncc(-c4ccncc4)c3c2)cnc1Cl)c1ccccc1	CHEMBL4864419	active
COc1ncc(-c2ccc3ncc(C(=O)NCc4cn(CCN5CCN(C)CC5)nn4)n3c2)cc1NS(=O)(=O)c1ccc(F)cc1F	CHEMBL4441605	active
Cc1nc(-c2cn3c(n2)-c2cc(-c4cnn(C)c4C4CCCN(C(C)C)C4)c(F)cc2OCC3)n(C(C)C)n1	CHEMBL3704734	active
CNc1nc(C)c2cc(-c3cnc(OC)c(NS(=O)(=O)c4ccc(F)cc4F)c3)cc(O[C@@H]3CCOC3)c2n1	CHEMBL4174909	active
COc1ncc(C#Cc2c(C)ncnc2N2CCOCC2)cc1NS(=O)(=O)c1ccc(Cl)s1	CHEMBL3660128	active
O=c1c2c(F)cccc2nc([C@@H](Nc2ncnc3nc[nH]c23)C2CC2)n1-c1ccccc1	CHEMBL4852166	active
COc1ncc(C#Cc2c(C)ncnc2N2CCOCC2)cc1NS(=O)(=O)c1cccs1	CHEMBL3660129	active
COc1cc(C#N)cc(-c2c[nH]c3ncnc(N[C@@H](C)c4nn5ccc(C)c5c(=O)n4-c4ccccc4)c23)c1	CHEMBL3976670	active
CCNc1nnc(-c2c[nH]c3ncnc(N[C@@H](C)c4nn5ccc(C)c5c(=O)n4-c4ccccc4)c23)s1	CHEMBL3949490	active
Cc1ccn2nc([C@H](C)Nc3ncnc(N)c3-c3cncc(OC(F)F)c3)n(-c3ccccc3)c(=O)c12	CHEMBL3912595	active
Cc1ccn2nc([C@H](C)Nc3ncnc4[nH]cc(-c5cn[nH]c5)c34)n(-c3ccccc3)c(=O)c12	CHEMBL4160167	active
NC(=O)c1cn2cc(-c3cnc(N)nc3)nc(N3CCOCC3)c2n1	CHEMBL2058163	active
C[C@H]1CN(c2cc(=O)c3cc(C(=O)N(C)C)cc([C@@H](C)Nc4cc(F)cc(F)c4)c3o2)CCO1	CHEMBL3408270	active
Cc1ccncc1-n1c([C@H](C)Nc2nc(N)nc(N)c2C#N)nc2cccc(Cl)c2c1=O	CHEMBL3900134	active
C[C@H](Nc1ncnc(N)c1C#N)c1nc2ccc(F)cc2n1-c1cc(F)cc(F)c1	CHEMBL4790186	active
COc1nc(-c2ccc(NC(=O)Nc3ccc(C(=O)N(C)CCN(C)C)cc3)cc2)nc(N2CCOCC2)n1	CHEMBL1808979	active
CN(C)C1CCN(C(=O)c2ccc(NC(=O)Nc3ccc(-c4nc(N5CCOCC5)nc(N5CCOCC5)n4)cc3)cc2)CC1	CHEMBL592445	active
COc1ccc(S(=O)(=O)n2ncc3ccc(-c4c(N)ncnc4N[C@@H](C)c4nn5ccc(C)c5c(=O)n4-c4ccccc4)cc32)cc1	CHEMBL3914806	active
Cc1ccn2nc([C@H](C)Nc3ncnc4[nH]cc(-c5ccc(O)cc5)c34)n(-c3ccccc3)c(=O)c12	CHEMBL4176898	active
CSc1nn2c(=O)cc(N3CCOCC3)nc2n1Cc1cccc(C(F)(F)F)c1C	CHEMBL2018220	active
Cc1ccn2nc([C@H](C)Nc3ncnc(N)c3-c3cccc(NS(=O)(=O)c4ccc(O)cc4)c3)n(-c3ccccc3)c(=O)c12	CHEMBL3940714	active
O=S(=O)(Nc1cc(-c2cnc3[nH]cc(-c4ccncc4)c3c2)cnc1Cl)c1ccc(F)cc1	CHEMBL4208385	active
Cc1ccn2nc([C@H](C)Nc3ncnc4[nH]cc(Cc5cc(O)cc(F)c5)c34)n(-c3ccccc3)c(=O)c12	CHEMBL3908163	active
CC(Nc1ncnc(N)c1C#N)c1nc2ccc(F)cc2c(NCCO)c1-c1ccccc1	CHEMBL3403669	active
CNC1CCN(C(=O)c2ccc(NC(=O)Nc3ccc(-c4nc(N5CCOCC5)nc(N5CCOCC5)n4)cc3)cc2)CC1	CHEMBL4065928	active
Oc1cc(N2CCOCC2)nc2c(Cc3cccc(Cl)c3Cl)c(C(F)(F)F)nn12	CHEMBL2322340	active
C[C@H](Nc1nc(N)nc(N)c1C#N)c1nc2c(F)ccc(Cl)c2c(=O)n1-c1cccnc1	CHEMBL3915848	active
Cc1cccc2nc([C@H](C)Nc3nc(N)nc(N)c3C#N)n(-c3cccnc3)c(=O)c12	CHEMBL3908006	active
Cc1nn2c(O)cc(N3CCOCC3)nc2c1Cc1cccc(C(F)(F)F)c1C	CHEMBL2322331	active
CN(C)CCN(C)C(=O)c1ccc(NC(=O)Nc2ccc(-c3nc(N4CCOCC4)nc(N4CCOCC4)n3)cc2)cc1.Cl	CHEMBL1204015	active
Cc1nnc(-c2cccc(-c3c[nH]c4ncnc(N[C@@H](C)c5nn6ccc(C)c6c(=O)n5-c5ccccc5)c34)c2)o1	CHEMBL3972794	active
C[C@H](Nc1ncnc(N)c1C#Cc1cnccn1)c1nc2cccc(Cl)c2c(=O)n1-c1ccccc1	CHEMBL3804882	active
CN(C)CCNC(=O)c1ccc(NC(=O)Nc2ccc(-c3nc(N4CCOCC4)nc(N4CCOCC4)n3)cc2)cc1	CHEMBL592615	active
Cc1csc2cc([C@H](C)Nc3ncnc(N)c3C#N)c(-c3ccccc3)c(=O)n12	CHEMBL4073594	active
COc1ncc(-c2ccc3ncnc(NC4CCN(C(C)=O)CC4)c3c2)cc1NS(C)(=O)=O	CHEMBL4515169	active
CCOc1cnnc2ccc(-c3cnc(Cl)c(NS(=O)(=O)c4ccccc4)c3)cc12	CHEMBL4860613	active
CC[C@H]1COC(C)(C)C(=O)N1c1cc(-c2cc(Cl)c3c(N)ncnn23)ccc1C#N	CHEMBL4060977	active
COc1ncc(C#Cc2c(C)ncnc2N2CCOCC2)cc1NS(=O)(=O)c1ccccc1	CHEMBL3655855	active
CNC(=O)Nc1ccc2c(c1)C(=O)/C(=C\c1c(-c3c(C)nn(C)c3C)[nH]c3c(F)cc(OC)cc13)O2	CHEMBL1083305	active
CC[C@H]1COC(C)(C)C(=O)N1c1cc(-c2cc(C(F)(F)F)c3c(N)ncnn23)ccc1C#N	CHEMBL4090297	active
O=S(=O)(Nc1cc(-c2ccc3nncc(-c4ccc(N5CCOCC5)cc4)c3c2)cnc1Cl)c1ccccc1	CHEMBL4853440	active
Cc1csc2cc([C@H](C)Nc3ncnc(N)c3C#N)c(Cc3cccc(CNCCCCOCCc4ccccc4)c3)c(=O)n12	CHEMBL4060741	active
CNC(=O)Nc1ccc2c(c1)C(=O)/C(=C\c1c(-c3c(C)nn(C)c3C)[nH]c3ccc(OC)cc13)O2	CHEMBL1083912	active
C[C@H](Nc1ncnc2nc[nH]c12)c1nc2cccc(N)c2c(=O)n1-c1ccccc1	CHEMBL4871071	active
Cc1ccn2nc([C@H](C)Nc3ncnc4[nH]cc(-c5ccnc(N6CCC(N(C)C)CC6)c5)c34)n(-c3ccccc3)c(=O)c12	CHEMBL3910737	active
CCn1c(-c2cnc(C)nc2)nc2c(N[C@H]3CCN(C(=O)C4CCC4)C3)ncnc21	CHEMBL4878995	active
COc1ncc(C2=CCOCC2)cc1S(=O)(=O)Nc1cncc(-c2ccc(CN3C[C@@H](C)O[C@@H](C)C3)cc2)c1	CHEMBL4869783	active
[2H]C1([2H])OC(C)(C)C(=O)N(c2cc(-c3cc(Cl)c4c(N)ncnn34)ccc2C#N)C1([2H])[2H]	CHEMBL4097187	active
COc1ncc2cc1NS(=O)(=O)c1cccc(c1)C(=O)NCCn1cc(cn1)-c1ncnc3c(C)c-2sc13	CHEMBL4876895	active
Cc1ccn2nc([C@H](C)Nc3ncnc4[nH]cc(-c5ccc(O)c(CN6CCC(N(C)C)CC6)c5)c34)n(-c3ccccc3)c(=O)c12	CHEMBL4567071	active
Cc1ncc(C#Cc2c(C)ncnc2N2CCOCC2)cc1NS(=O)(=O)c1ccc(F)cc1	CHEMBL3655884	active
COc1ccc(N2C(=O)COc3ccc(-c4cnc(Cl)c(NS(=O)(=O)c5ccc(F)cc5)c4)cc32)cc1	CHEMBL4584781	active
Cc1nc(-c2cn3c(n2)-c2cc(-c4ccnn4C4CCCN(C(C)C)C4)c(F)cc2OCC3)n(C(C)C)n1	CHEMBL3704707	active
Cc1ncc(C#Cc2c(C)ncnc2N2CCOCC2)cc1NS(=O)(=O)c1ccnn1C	CHEMBL3660101	active
COc1ncc(C#Cc2c(C)ncnc2N2CCOCC2)cc1NS(=O)(=O)c1ccccc1C(F)(F)F	CHEMBL3660126	active
COc1ncc(C#Cc2c(C)ncnc2N2CCOCC2)cc1NS(=O)(=O)c1ccc(F)cc1F	CHEMBL3655883	active
C[C@H](Nc1nc(N)nc(N)c1C#N)c1nc2cccc(Cl)c2c(=O)n1-c1cccc(Cl)c1	CHEMBL3804870	active
COc1ncc(C#Cc2c(C)ncnc2N2CCOCC2)cc1NS(=O)(=O)c1ccnn1C	CHEMBL3660130	active
Cc1ncnc(N2CCOCC2)c1C#Cc1cncc(NS(=O)(=O)c2ccccc2)c1	CHEMBL3655873	active
Cc1ncnc(N2CCOCC2)c1C#Cc1cncc(NS(=O)(=O)c2ccc(F)cc2F)c1	CHEMBL3655874	active
CCc1ncnc(N2CCN(C(C)=O)CC2)c1C#Cc1cnc(C)c(NS(=O)(=O)c2ccc(F)cc2)c1	CHEMBL3660112	active
Cc1ncc(C#Cc2c(C)ncnc2N2CCOCC2)cc1NS(=O)(=O)c1ccc(Cl)s1	CHEMBL3655906	active
C[C@H](Nc1nc(N)nc(N)c1C#N)c1nc2cccc(Cl)c2c(=O)n1-c1cc(F)cc(F)c1	CHEMBL3805913	active
CCc1ncnc(N2CCC(O)CC2)c1C#Cc1cnc(C)c(NS(=O)(=O)c2ccc(F)cc2)c1	CHEMBL3660110	active
CC(C)(C(N)=O)N1CCN(Cc2cc3nc(-c4cc(F)cc5[nH]ccc45)nc(N4CCOCC4)c3s2)CC1	CHEMBL2165506	active
Cc1nc(N)nc2c1cc(-c1cnc3[nH]ccc3c1)c(=O)n2C1CCCC1	CHEMBL3648918	active
CNS(=O)(=O)c1cc(-c2sc(Nc3cccc(N4CC[C@@H](O)C4=O)n3)nc2C)cc2c1C(=O)N([C@@H](C)C1CC1)C2	CHEMBL5080551	active
CC(C)n1ncnc1-c1nc2c(s1)CCOc1cc(C3CNC3)ccc1-2	CHEMBL2381265	active
CC(C)n1ncnc1-c1nc2c(s1)CCOc1cc(-c3cn[nH]c3)ccc1-2	CHEMBL2381269	active
NC(=O)c1ccc2c(c1)OCCc1cc(-c3nncn3-c3ccccc3Cl)sc1-2	CHEMBL2322774	active
NC(=O)c1ccc2c(c1)OCCc1cc(-c3nnnn3-c3ccccc3Cl)sc1-2	CHEMBL2322775	active
NC(=O)c1ccc2c(c1)OCCc1cc(-c3ncnn3-c3ccc(F)cc3F)sc1-2	CHEMBL2322778	active
NC(=O)c1cnc2c(c1)OCCc1cc(-c3n[nH]nc3-c3ccc(F)cc3F)sc1-2	CHEMBL2322779	active
Nc1nc(-c2cc3c(s2)-c2ccccc2OCC3)c(-c2ccccc2Cl)s1	CHEMBL2322500	active
NC(=O)c1ccc2c(c1)OCCc1cc(-c3n[nH]c(=O)n3-c3ccccc3Cl)sc1-2	CHEMBL2322763	active
CC(C)[C@H](Nc1ncnc2nc[nH]c12)c1nc2cccc(Cl)c2c(=O)n1-c1ccccc1	CHEMBL4853740	active
CN1CCN(C(=O)c2ccc(NC(=O)Nc3ccc(-c4nc(N5CCOCC5)nc(N5CCOCC5)n4)cc3)cc2)CC1.Cl	CHEMBL1204014	active
C[C@H](Nc1ncnc2nc[nH]c12)c1nc2cccc(F)c2c(=O)n1-c1ccccc1	CHEMBL4845946	active
COc1ncc(C2=CCOCC2)cc1S(=O)(=O)Nc1cncc(-c2ccc(CN3C[C@@H](C)N(C)[C@@H](C)C3)cc2)c1	CHEMBL4858875	active
O=S(=O)(Nc1cc(-c2cnc3[nH]cc(-c4ccncc4)c3c2)cnc1Cl)c1ccccc1	CHEMBL4217725	active
CN(/N=C/c1cnn2ccc(C#N)cc12)S(=O)(=O)c1cc([N+](=O)[O-])ccc1Cl	CHEMBL1928725	active
CCN(/N=C/c1cnn2ccc(C#N)cc12)S(=O)(=O)c1cc([N+](=O)[O-])ccc1C	CHEMBL1928555	active
Cc1ccc([N+](=O)[O-])cc1S(=O)(=O)N(C)/N=C/c1cnn2ccc(C#N)cc12	CHEMBL1928541	active
Cc1c(Cn2c(C3CC3)nc(=O)c3sc(N4CCOCC4)nc32)cccc1C(F)(F)F	CHEMBL2089109	active
CCc1nc(=O)c2sc(N3CCOCC3)nc2n1Cc1cccc(C(F)(F)F)c1C	CHEMBL2089108	active
Cc1c(Cl)cccc1Cn1c(C)nc(=O)c2sc(N3CCOCC3)nc21	CHEMBL2089107	active
CCC[C@H](Nc1ncnc2nc[nH]c12)c1nc2cccc(Cl)c2c(=O)n1-c1ccccc1	CHEMBL4876309	active
CC(C)n1ncnc1-c1nc2c(s1)CCOc1cc(-c3cnn(CCO)c3)ccc1-2	CHEMBL2381373	active
Cc1nc2sc1-c1cc3c(c(c1)S(=O)(=O)NCCCCCNC(=O)c1cccc(n1)N2)C(=O)N([C@@H](C)C1CC1)C3	CHEMBL5082066	active
Cc1ccccc1-n1c(Cn2nc(-c3cc(O)cc(F)c3)c3c(N)ncnc32)nc2cccc(C)c2c1=O	CHEMBL1213084	active
C[C@H](Nc1ncnc2nc[nH]c12)c1cc2cccc(Cl)c2c(=O)n1-c1ccccc1	CHEMBL3039502	active
Cc1ccc([N+](=O)[O-])cc1S(=O)(=O)N(C)/N=C/c1cnc2ccc(Br)cn12	CHEMBL393525	active
Nc1ncc(-c2cn3c4c(nc3c(N3CCOCC3)n2)CN(c2ccc(F)cc2)CC4)cn1	CHEMBL4088855	active
C[C@H](Nc1nc(N)nc(N)c1C#N)c1nc2c(Cl)ccc(Cl)c2c(=O)n1-c1ccc(N)nc1	CHEMBL3899696	active
CC(=O)Nc1ccc(NC(=O)Nc2ccc(-c3nc(N4CCOCC4)c4ncccc4n3)cc2)cc1	CHEMBL4060651	active
CNC(=O)c1ccc(NC(=O)Nc2ccc(-c3nc(N4CCOCC4)c4ncccc4n3)cc2)cc1	CHEMBL4089494	active
Cc1cc(N)ncc1-n1c([C@H](C)Nc2nc(N)nc(N)c2C#N)nc2cccc(Cl)c2c1=O	CHEMBL3934385	active
COc1cc(F)c2[nH]c(-c3c(C)nn(C)c3C)c(/C=C3/Oc4ccc(NC(=O)Nc5ccc(C(=O)N6CCOCC6)cc5)cc4C3=O)c2c1	CHEMBL1082620	active
CCn1ncc(-c2nc3c(N[C@H]4CCN(C(=O)C5CCOCC5)C4)ncnc3n2C)c1C	CHEMBL4575012	active
Cc1ccn2nc([C@H](C)Nc3ncnc(N)c3-c3cncc(C(F)(F)F)c3)n(-c3ccccc3)c(=O)c12	CHEMBL3959322	active
CC(=O)c1c[nH]c2ncnc(N3CCC[C@H]3c3nn4ccc(Cl)c4c(=O)n3-c3ccccc3)c12	CHEMBL4446047	active
CC(=O)N1CCN(c2cccc(-c3cc(-c4ccnn4C4CCOCC4)c4c(N)ncnn34)c2)C(c2cccnc2)C1	CHEMBL4100063	active
[2H]C([2H])([2H])C1([2H])N(c2cc(-c3cc(C(F)(F)F)c4c(N)ncnn34)ccc2C#N)C(=O)C(C)(C)OC1([2H])[2H]	CHEMBL4089489	active
COc1ccc2[nH]c(-c3c(C)nn(C)c3C)c(/C=C3/Oc4ccc(NC(=O)Nc5cccnc5)cc4C3=O)c2c1	CHEMBL1082986	active
Cc1nc2sc1-c1cc3c(c(c1)S(=O)(=O)NCCN(C)CCNC(=O)c1cccc(n1)N2)C(=O)N([C@@H](C)C1CC1)C3	CHEMBL5081964	active
CN1CCN(c2nc3ccccc3cc2Cn2nc(-c3ccc4nc(N)sc4c3)c3c(N)ncnc32)CC1	CHEMBL1213118	active
Cc1csc2cc([C@H](C)Nc3ncnc(N)c3C#N)c(Cc3cccc(CN4CCC4)c3)c(=O)n12	CHEMBL4096646	active
COc1ncc(-c2ccc3ncc(NC(=O)N4CCC[C@H]4C(N)=O)c(=O)n3c2)cc1NS(=O)(=O)c1ccc(F)cc1Cl	CHEMBL4641635	active
CNC(=O)[C@H](C)Cn1cnc2ccc(-c3cnc(OC)c(NS(=O)(=O)c4sc(C)nc4C)c3)cc2c1=O	CHEMBL4640081	active
Cc1csc2cc([C@H](C)Nc3ncnc(N)c3C#N)c(-c3cccc(CN(C)CCCCN(C)Cc4ccccc4)c3)c(=O)n12	CHEMBL4086230	active
COc1ncc(C#Cc2c(C)ncnc2N2CCOCC2)cc1NS(=O)(=O)c1ccccc1OC(F)(F)F	CHEMBL3660125	active
Cc1csc2cc([C@H](C)Nc3ncnc(N)c3C#N)c(Cc3cccc(CN(C)CC(C)C)c3)c(=O)n12	CHEMBL4069417	active
Cc1csc2cc([C@H](C)Nc3ncnc(N)c3C#N)c(-c3cccc(CN4CCC(N(C)C)CC4)c3)c(=O)n12	CHEMBL4070433	active
C[C@H](Nc1ncnc(N)c1C#Cc1cccnc1)c1nc2cccc(Cl)c2c(=O)n1-c1ccccc1	CHEMBL3805337	active
O=S(=O)(Nc1cc(-c2cnc3[nH]cc(-c4ccncc4)c3c2)cnc1Cl)c1ccccc1F	CHEMBL4213317	active
C[C@H](Nc1ncnc2[nH]cnc12)c1cc2cccc(Cl)c2nc1-c1cscn1	CHEMBL2216889	active
Cc1ccn2nc([C@H](C)Nc3ncnc(N)c3-c3ccc(O)c(F)c3)n(-c3ccccc3)c(=O)c12	CHEMBL4176794	active
CC(C)(O)Cn1cc(-c2ccc3c(c2)OCCc2sc(-c4ncnn4CC(F)(F)F)nc2-3)cn1	CHEMBL2381379	active
Cc1ccn2nc([C@H](C)Nc3ncnc4[nH]cc(-c5cc(NS(C)(=O)=O)cc6[nH]ccc56)c34)n(-c3ccccc3)c(=O)c12	CHEMBL4167561	active
COc1ncc(-c2ccc3ncnc(N[C@H]4CCN(C(C)=O)C4)c3c2)cc1NS(C)(=O)=O	CHEMBL4449091	active
NC(=O)c1cccc2cc(C(=O)N3CCN(Cc4cc5nc(-c6cnc(N)nc6)nc(N6CCOCC6)c5o4)CC3)oc12	CHEMBL4868231	active
Cc1nc(-c2cn3c(n2)-c2ccc(N4CCC[C@H]4C4CCN(C(C)C)CC4)cc2OCC3)n(C(C)C)n1	CHEMBL3704671	active
O=C1NCc2c1cc(O[C@@H]1CCN(C(=O)C3CC(F)(F)C3)C1)cc2-c1cc(O)cc(F)c1	CHEMBL4873442	active
Cc1ncnc(N2CCOCC2)c1C#Cc1c[nH]c(=O)c(NS(=O)(=O)c2ccc(F)cc2F)c1	CHEMBL3655895	active
COc1ncc(-c2cc(OC3CCOCC3)c3ncnc(C)c3c2)cc1NS(=O)(=O)c1ccc(F)cc1F	CHEMBL4527563	active
CCN1CCC(C2CCCN2c2ccc3c(c2)OCCn2cc(-c4nc(C)nn4C(C)C)nc2-3)CC1	CHEMBL3704702	active
COc1ncc(C#Cc2c(C)ncnc2N2CCOCC2)cc1NS(=O)(=O)c1ccc(C)o1	CHEMBL3660132	active
Cc1ncnc(N2CCOCC2)c1C#Cc1cncc(NS(=O)(=O)c2cccs2)c1	CHEMBL3655875	active
C[C@H](Nc1nc(N)nc(N)c1C#N)c1nc2cccc(Cl)c2c(=O)n1-c1cccc(C(F)F)c1	CHEMBL3805887	active
COc1ncc(-c2cc(O[C@@H]3CCN(C(=O)C4CC4)C3)cc3c2CNC3=O)cc1NS(C)(=O)=O	CHEMBL4847971	active
Cc1cc(S(=O)(=O)Nc2cc(C#Cc3c(C)ncnc3N3CCOCC3)cnc2C)c(C)s1	CHEMBL3655902	active
CCc1ncnc(N2CCC(C)(O)CC2)c1C#Cc1cnc(C)c(NS(C)(=O)=O)c1	CHEMBL3655896	active
COc1ncc(C#Cc2c(C)ncnc2N2CCOCC2)cc1NS(=O)(=O)c1cnn(C)c1	CHEMBL3660131	active
CCOc1cnc(CN2CCC(n3cc4cc(C(=O)N5CCN(Cc6ccc(C(F)(F)F)cc6)CC5)ccc4n3)CC2)cn1	CHEMBL3969654	active
O=S(=O)(Nc1cc(-c2ccc3nncc(Cl)c3c2)cnc1Cl)c1ccccc1	CHEMBL4861043	active
CCc1ncnc(N2CCOCC2)c1C#Cc1cnc(OC)c(NS(=O)(=O)c2ccco2)c1	CHEMBL3660123	active
Cc1ncc(C#Cc2c(C)ncnc2N2CCOCC2)cc1NS(=O)(=O)c1cnn(C)c1	CHEMBL3655905	active
O=C(Nc1ccccc1)Nc1ccc(-c2nc(N3CCOCC3)c3ncccc3n2)cc1	CHEMBL4092587	active
COc1cc(CN(c2cc(-c3cc(OC4CCOCC4)c4ncnc(C)c4c3)cnc2OC)S(=O)(=O)c2ccc(F)cc2F)c([N+](=O)[O-])cc1OC	CHEMBL5094345	active
COc1ncc(-c2ccc3nccc(-c4ccc(CN(C)CCO)cc4)c3c2)cc1NS(=O)(=O)c1ccc(F)cc1F	CHEMBL3905146	active
CCc1ncnc(N2CCOCC2)c1C#Cc1cnc(OC)c(NS(=O)(=O)c2ccccc2)c1	CHEMBL3655880	active
CNC(=O)C(C)Cn1cnc2ccc(-c3cnc(C(F)(F)F)c(NS(=O)(=O)c4ccc(F)cc4Cl)c3)cc2c1=O	CHEMBL4644237	active
Cn1nc(-c2cnc(N)c(-c3nnc(C(C)(C)C)o3)n2)nc1C1(c2ccccc2)CC1	CHEMBL4089227	active
O=C(Nc1ccc(C(=O)N2CCC(N3CCCCC3)CC2)cc1)Nc1ccc(-c2nc(N3CCOCC3)nc(N3CCOCC3)n2)cc1	CHEMBL592619	active
CC(C)n1ncnc1-c1nc2c(s1)CCOc1cc(-c3cn(C)cn3)ccc1-2	CHEMBL2381271	active
NC(=O)c1cccc2cc(C(=O)N3CCN(Cc4cc5nc(-c6cnc(N)nc6)nc(N6CCOCC6)c5s4)CC3)oc12	CHEMBL4871210	active
O=c1c2c(Cl)cccc2nc([C@@H](Nc2ncnc3nc[nH]c23)C2CC2)n1-c1ccccc1	CHEMBL4862467	active
NC(=O)C1CCCN1C(=O)c1ccc(NC(=O)Nc2ccc(-c3nc(N4CCOCC4)nc(N4CCOCC4)n3)cc2)cc1	CHEMBL5074018	active
CC(=O)N1C[C@@H](C)N(c2cncc(-c3cc(-c4ccnn4C4CCOCC4)c4c(N)ncnn34)c2)[C@@H](C)C1	CHEMBL4083212	active
C[C@H]1COC(C)(C)C(=O)N1c1cc(-c2cc(C(F)(F)F)c3c(N)ncnn23)ccc1C#N	CHEMBL4077248	active
NC(=O)[C@H]1CCCN1C(=O)c1ccc(NC(=O)Nc2ccc(-c3nc(N4CCOCC4)nc(N4CCOCC4)n3)cc2)cc1	CHEMBL5091789	active
Cc1nc(NC(=O)CNC(=O)c2ccccc2)sc1-c1cnc(Cl)c(NS(=O)(=O)c2ccccc2)c1	CHEMBL4460140	active
CC[C@H](Nc1nc(N)nc(N)c1C#N)c1nc2cccc(Cl)c2c(=O)n1-c1ccc(N)nc1	CHEMBL3957355	active
C[C@H](Nc1nc(N)nc(N)c1C#N)c1nc2c(F)ccc(Br)c2c(=O)n1-c1cccnc1	CHEMBL3954692	active
Cn1nc(-c2cnc(N)c(-c3ccc(C(N)=O)cc3)n2)nc1C1(c2ccccc2)CC1	CHEMBL4091680	active
CC(C)(O)C1CCN(Cc2nc3c(N4CCOCC4)nc(-c4c(F)ccc5[nH]ccc45)nc3s2)CC1	CHEMBL2152774	active
Cc1ccn2nc([C@H](C)Nc3ncnc(N)c3C(=O)Nc3ccc(O)c(F)c3)n(-c3ccccc3)c(=O)c12	CHEMBL3914643	active
C[C@H](Nc1nc(N)nc(N)c1C#N)c1nc2cccc(Cl)c2c(=O)n1-c1cccnc1	CHEMBL3928926	active
N#Cc1c(N)nc(N)nc1N[C@H](c1nc2cccc(Cl)c2c(=O)n1-c1cccnc1)C1CC1	CHEMBL3942165	active
C[C@H](Nc1ncnc(N)c1C#N)c1nc2cccc(Cl)c2c(=O)n1-c1cc[nH]n1	CHEMBL4082130	active
N#Cc1c(N)nc(N)nc1N[C@H](c1nc2cccc(Cl)c2c(=O)n1-c1cc[nH]n1)C1CC1	CHEMBL4084645	active
N#Cc1c(N)nc(N)nc1N[C@H](c1nc2c(Cl)cc(F)cc2c(=O)n1-c1cc[nH]n1)C1CC1	CHEMBL4081433	active
C[C@H](Nc1nc(N)nc(N)c1C#N)c1nc2cccc(Cl)c2c(=O)n1-c1cncc(N)c1	CHEMBL3931089	active
Cc1ccn2nc([C@H](C)Nc3ncnc(N)c3-c3cc(O)cc(F)c3)n(-c3ccccc3)c(=O)c12	CHEMBL4161674	active
N#Cc1c(N)nc(N)nc1N[C@H](c1nc2c(Cl)ccc(Cl)c2c(=O)n1-c1cccnc1)C1CC1	CHEMBL3905829	active
COc1ncc(-c2cc(OCCCCC(=O)NO)c3ncnc(C)c3c2)cc1NS(=O)(=O)c1ccc(F)cc1F	CHEMBL4445101	active
N#Cc1c(N)nc(N)nc1N[C@H](c1nc2cccc(Cl)c2c(=O)n1-c1ccc(N)nc1)C1CC1	CHEMBL3911944	active
CC[C@H](Nc1ncnc2[nH]cnc12)c1nc2cccc(CNC(=O)c3ccc(C(=O)NO)cc3)c2c(=O)n1-c1ccccc1	CHEMBL4464003	active
COCCNc1c(-c2ccccc2)c([C@H](C)Nc2ncnc(N)c2C#N)nc2ccc(F)cc12	CHEMBL3403670	active
COc1nc(-c2ccc(NC(=O)Nc3ccc(C(=O)NCCN(C)C)cc3)cc2)nc(N2CCOCC2)n1	CHEMBL1808980	active
Cc1c(Cn2c(C)nn3c(=O)cc(N4CCOCC4)nc23)cccc1C(F)(F)F	CHEMBL2018219	active
Cc1c(Cn2c(C)nc(=O)c3sc(N4CCOCC4)nc32)cccc1C(F)(F)F	CHEMBL2089106	active
O=S(=O)(Nc1cncc(-c2ccc3ncc(-c4nn[nH]n4)n3c2)c1)c1ccc(F)cc1F	CHEMBL1765627	active
CN(C)CCCNC(=O)c1cn2cc(-c3cnc(N)nc3)nc(N3CCOCC3)c2n1	CHEMBL2058165	active
Cc1ccn2nc([C@H](C)Nc3ncnc(N)c3-c3cc(O)cc(NS(C)(=O)=O)c3)n(-c3ccccc3)c(=O)c12	CHEMBL4175709	active
CN1CCN(C(=O)c2ccc(NC(=O)Nc3ccc(-c4nc(OC5COC5)nc(N5CCOCC5)n4)cc3)cc2)CC1	CHEMBL1808984	active
COc1ncc(-c2cc(-c3ncc(CN4CCN(C(C)C)CC4)o3)c3cn[nH]c3c2)cc1C(=O)Oc1ccc([N+](=O)[O-])cc1	CHEMBL4445040	active
CN(C)CC(=O)N[C@H]1CC[C@H](Nc2nc(N3CCOCC3)nc(-n3c(C(F)F)nc4ccccc43)n2)CC1	CHEMBL2216881	active
COc1ccc(N2C(=O)COc3ccc(-c4cnc(OC)c(NS(=O)(=O)c5ccc(F)cc5)c4)cc32)cc1	CHEMBL4528675	active
Cc1ncc(C#Cc2c(C)ncnc2N2CCOCC2)cc1NS(=O)(=O)c1ccccc1C(F)(F)F	CHEMBL3655867	active
COc1ncc(-c2cc(OCCCCCCCC(=O)NO)c3ncnc(C)c3c2)cc1NS(=O)(=O)c1ccc(F)cc1F	CHEMBL4581165	active
Cc1nc(-c2cn3c(n2)-c2ccc(-c4cnn(C)c4C4CC(N(C)C)CCO4)cc2OCC3)n(C(C)C)n1	CHEMBL3704694	active
CCc1ncnc(N2CCOCC2)c1C#Cc1cnc(OC)c(NS(=O)(=O)c2ccc(F)cc2F)c1	CHEMBL3655879	active
N=C(N)NS(=O)(=O)c1ccc(NC(=O)Nc2ccc(-c3nc(N4CCOCC4)c4ncccc4n3)cc2)cc1	CHEMBL4104902	active
COc1ncc(C#Cc2c(C)ncnc2N2CCOCC2)cc1NS(C)(=O)=O	CHEMBL3660124	active
COc1ccc(CN2CCC(n3cc4cc(C(=O)N5CCN(Cc6ccc(C(F)(F)F)cc6)CC5)ccc4n3)CC2)cn1	CHEMBL3970694	active
Cc1ncc(C#Cc2c(C)ncnc2N2CCOCC2)cc1NS(=O)(=O)c1ccccc1F	CHEMBL3655856	active
COc1ncc(-c2ccc3nccc(-c4ccc(Cn5cncn5)cc4)c3c2)cc1NS(=O)(=O)c1ccc(F)cc1F	CHEMBL3968925	active
O=S(=O)(Nc1cc(-c2ccc3nncc(-c4cnc(N5CCOCC5)nc4)c3c2)cnc1Cl)c1ccccc1	CHEMBL4871838	active
COc1ncc(-c2cc(OCCCCCC(=O)NO)c3ncnc(C)c3c2)cc1NS(=O)(=O)c1ccc(F)cc1F	CHEMBL4527487	active
Cc1nc(-c2cn3c(n2)-c2cc(-c4cnn(C)c4C4CC(N(C)C)CCO4)c(F)cc2OCC3)n(C(C)C)n1	CHEMBL3704731	active
Cc1ncnc(N2CCOCC2)c1C#Cc1cncc(NS(=O)(=O)c2cnn(C)c2)c1	CHEMBL3655877	active
COc1ncc2cc1NS(=O)(=O)c1cccc(c1)C(=O)NC[C@@H]1CN(CCO1)c1ncnc3c(C)c-2sc13	CHEMBL4869487	active
O=S(=O)(Nc1cc(-c2ccc3nncc(N4CCCCC4)c3c2)cnc1Cl)c1ccccc1	CHEMBL4876806	active
CC(C)(C(N)=O)N1CCN(Cc2cc3nc(-c4cncc5[nH]ccc45)nc(N4CCOCC4)c3s2)CC1	CHEMBL2165512	active
COc1ncc(-c2ccc3nccc(/C(C)=C/C(=O)N4CCN(C)CC4)c3c2)cc1NS(=O)(=O)c1ccc(F)cc1F	CHEMBL4739883	active
COc1ncc(-c2cc(OCCCCCCC(=O)NO)c3ncnc(C)c3c2)cc1NS(=O)(=O)c1ccc(F)cc1F	CHEMBL4435527	active
CN(C)Cc1ccc(-c2ccnc3ccc(-c4cnc(Cl)c(NS(=O)(=O)c5ccc(F)cc5F)c4)cc23)cc1	CHEMBL3896198	active
CS(=O)(=O)N1CCN(Cc2nc3c(N4CCOCC4)nc(-c4cnc(N)nc4)cn3c2Br)CC1	CHEMBL2087491	active
COc1ncc(-c2ccc3ncnc(N[C@H]4CCCN(C(=O)c5cccnc5)C4)c3c2)cc1C#N	CHEMBL4468088	active
Cc1ccn2nc([C@H](C)Nc3ncnc4[nH]cc(-c5cc(O)cc(NS(=O)(=O)c6ccc(O)cc6)c5)c34)n(-c3ccccc3)c(=O)c12	CHEMBL3925216	active
COc1ncc(-c2ccc3ncnc(N[C@H]4CCN(C(=O)C5CCOCC5)C4)c3c2)cc1NS(C)(=O)=O	CHEMBL4542688	active
Cc1nc(N)nc(N[C@@H](C)c2nc3ccn(C)c3cc2N2CCNCC2)c1C#N	CHEMBL4557936	active
C[C@H](Nc1nc(N)nc(N)c1C#N)c1nc2cccc(CNC(=O)c3ccc(C(=O)NO)cc3)c2c(=O)n1-c1ccccc1	CHEMBL4522666	active
O=C1NCc2c1cc(O[C@@H]1CCN(C(=O)C3CC3)C1)cc2-c1cnc(F)c(O)c1	CHEMBL4877330	active
CC[C@H](Nc1ncnc2[nH]cnc12)c1nc2cccc(-c3ccc(C(=O)NO)cc3)c2c(=O)n1-c1ccccc1	CHEMBL4563838	active
Cc1nc(N)ncc1-c1nc(N2CCOCC2)c2sc(CN3CCN(S(C)(=O)=O)CC3)cc2n1	CHEMBL1085177	active
CC[C@H](Nc1nc(N)nc(N)c1C#N)c1nc2cccc(CCCCCC(=O)NO)c2c(=O)n1-c1ccccc1	CHEMBL4550648	active
COc1ncc(-c2cc(OC(C)C)c3nc(N)nc(C)c3c2)cc1NS(=O)(=O)c1ccc(F)cc1F	CHEMBL4174456	active
Cc1c(CN2CCN(C(=O)CN)CC2)sc2c(N3CCOCC3)nc(-c3cnc(N)nc3)nc12	CHEMBL1922090	active
Cc1ncc(-c2ccn3ncc(-c4ccc5c(c4)[C@](C)(Cc4ccccc4)C(=O)N5)c3n2)cn1	CHEMBL4452905	active
C[C@H](Nc1nc(N)nc(N)c1C#N)c1nc2c(Cl)ccc(Cl)c2c(=O)n1-c1cccnc1	CHEMBL3942725	active
C[C@H](Nc1nc(N)nc(N)c1C#N)c1nc2cccc(Cl)c2c(=O)n1-c1ccc(N)nc1	CHEMBL3962159	active
Cc1nc(Nc2cccc(N3CCCC3=O)n2)sc1-c1cc2c(c(S(C)(=O)=O)c1)C(=O)N([C@@H](C)C1CC1)C2	CHEMBL4558527	active
Cc1nc(-c2cn3c(n2)-c2ccc(-c4cnn(C(C)(C)C(N)=O)c4)cc2OCC3)n(C(C)C)n1	CHEMBL2387080	active
NC(=O)[C@@H]1CCCN1C(=O)c1ccc(NC(=O)Nc2ccc(-c3nc(N4CCOCC4)nc(N4CCOCC4)n3)cc2)cc1	CHEMBL5071942	active
CCC(=O)N1CC[C@H](Nc2ncnc3c2nc(-c2cnc(C(C)(C)C)s2)n3C)C1	CHEMBL4852541	active
CCn1c(-c2cnc(C)nc2)nc2c(N[C@H]3CCN(C(=O)N4CC(OC)C4)C3)ncnc21	CHEMBL4878004	active
O=S(=O)(Nc1cc(-c2cnc3[nH]nc(-c4ccncc4)c3c2)cnc1Cl)c1ccccc1	CHEMBL4212775	active
O=C(Nc1ccc(C(=O)N2CCC(N3CCCC3)CC2)cc1)Nc1ccc(-c2nc(N3CCOCC3)nc(N3CCOCC3)n2)cc1	CHEMBL592461	active
NC(=O)C1CCN(C(=O)c2ccc(NC(=O)Nc3ccc(-c4nc(N5CCOCC5)nc(N5CCOCC5)n4)cc3)cc2)CC1	CHEMBL5076528	active
COc1ncc(-c2cc(OCC3(C)COC3)c3ncnc(C)c3c2)cc1NS(=O)(=O)c1ccc(F)cc1F	CHEMBL4450219	active
CC(=O)Nc1ccc(NC(=O)Nc2nc(N3CCOCC3)c3ccccc3n2)cc1	CHEMBL4792696	active
COC[C@H]1OC(=O)c2coc3c2[C@@]1(C)C1=C(C3=O)C2CCC(=O)[C@@]2(C)C[C@H]1OC(=O)CN(C)c1ccc([N+](=O)[O-])c2nonc12	CHEMBL382875	active
Cc1ncc(-c2nc3c(-c4ccc5c(c4)C4(CCCN4S(C)(=O)=O)C(=O)N5)ncnc3n2C)cn1	CHEMBL4466137	active
CCOc1ncc(-c2c(N)ncnc2N[C@@H](C)c2nn3ccc(C)c3c(=O)n2-c2ccccc2)cc1NS(=O)(=O)c1ccc(O)cc1	CHEMBL3972876	active
C[C@@H]1OC(C)(C)C(=O)N(c2cc(-c3cc(C(F)(F)F)c4c(N)ncnn34)ccc2C#N)[C@H]1C	CHEMBL4071039	active
Cc1nc(-c2cn3c(n2)-c2ccc(-c4cnn(C)c4)cc2OCC3)n(C(C)C)n1	CHEMBL2387082	active
CC(=O)N1CCN(c2cnc3ccc(-c4cnc(Cl)c(NS(=O)(=O)c5ccc(F)cc5)c4)cc3n2)CC1	CHEMBL5220911	active
Cc1ncc(C#Cc2c(C)ncnc2N2CCOCC2)cc1NS(=O)(=O)c1cccs1	CHEMBL3655864	active
COc1ncc(-c2cc(OCC3CCOCC3)c3nc(N)nc(C)c3c2)cc1NS(=O)(=O)c1ccc(F)cc1F	CHEMBL4165063	active
O=S(=O)(Nc1cc(-c2ccc3nccc(-c4ccc(Cn5cncn5)cc4)c3c2)cnc1Cl)c1ccc(F)cc1	CHEMBL3958024	active
Cc1ncc(C#Cc2c(C)ncnc2N(C)C(C)C)cc1NS(=O)(=O)c1ccc(F)cc1F	CHEMBL3655869	active
O=C1NCc2c1cc(O[C@@H]1CCN(C(=O)C3CCOCC3)C1)cc2-c1cc(O)cc(F)c1	CHEMBL4878320	active
CCc1ncnc(N2CCOCC2)c1C#Cc1cnc(OC)c(NS(=O)(=O)c2cccs2)c1	CHEMBL3660122	active
CNc1nc(C)c2cc(-c3cnc4[nH]ccc4c3)c(=O)n(C3CCCC3)c2n1	CHEMBL3648913	active
COc1ncc(-c2cc(NC(=O)c3coc(CN4CCN(Cc5cccnc5)CC4)n3)c3cnn(C)c3n2)cc1NS(C)(=O)=O	CHEMBL4225418	active
CN(CCO)Cc1ccc(-c2ccnc3ccc(-c4cnc(Cl)c(NS(=O)(=O)c5ccc(F)cc5F)c4)cc23)cc1	CHEMBL3975939	active
CC(=O)N1CCN(c2ncnc(C)c2C#Cc2cnc(C)c(NS(=O)(=O)c3ccc(F)cc3F)c2)CC1	CHEMBL3655871	active
CCN(CCN1CCOCC1)Cc1cccc(-c2c([C@H](C)Nc3ncnc(N)c3C#N)cc3scc(C)n3c2=O)c1	CHEMBL4101730	active
Cc1csc2cc([C@H](C)Nc3ncnc(N)c3C#N)c(Cc3cccc(CN(C)C)c3)c(=O)n12	CHEMBL4104746	active
Cc1nnc2n1[C@H]1CCN(Cc3cc4nc(-c5cccc(O)c5)nc(N5CCOCC5)c4s3)C[C@@H]1CC2	CHEMBL4094734	active
CC(=O)Nc1nc(C)c(-c2cc3c(c(S(=O)(=O)Nc4cccc(C#N)c4)c2)C(=O)N([C@@H](C)C2CC2)C3)s1	CHEMBL5081600	active
Cc1nnc2n1[C@H]1CCN(Cc3cc4nc(-c5cccc6[nH]ccc56)nc(N5CCOCC5)c4s3)C[C@H]1CC2	CHEMBL4081998	active
CNS(=O)(=O)c1cc(-c2sc(NC(C)=O)nc2C)cc2c1C(=O)N([C@@H](C)C1CC1)C2	CHEMBL4129600	active
Cc1csc2cc([C@H](C)Nc3ncnc(N)c3C#N)c(-c3cccc(CCN(C)C)c3)c(=O)n12	CHEMBL4088952	active
CC(=O)Nc1nc(C)c(-c2cc3c(c(S(C)(=O)=O)c2)C(=O)N([C@@H](C)C2CC2)C3)s1	CHEMBL4126156	active
Cc1csc2cc([C@H](C)Nc3ncnc(N)c3C#N)c(-c3cccc(CN4CCN(CCN5CCOCC5)CC4)c3)c(=O)n12	CHEMBL4061810	active
Cc1csc2cc([C@H](C)Nc3ncnc(N)c3C#N)c(-c3cccc(CN4CCC(CN(C)Cc5ccccn5)CC4)c3)c(=O)n12	CHEMBL4083733	active
COc1ncc(-c2cc3c(c(OCCN4CCC(C(C)(C)O)CC4)c2)COC3)cc1NS(=O)(=O)CC#N	CHEMBL4462123	active
CN(C)S(=O)(=O)n1cc(-c2nc(-c3nc(C4(c5ccccc5)CC4)n(C)n3)cnc2N)cn1	CHEMBL4072500	active
COc1ncc(N2CCOCC2)cc1S(=O)(=O)Nc1ccnc(-c2ccc(CN3CCN(C(C)(C)C)CC3)cc2F)c1	CHEMBL4175571	active
COc1ncc(N2CCOCC2)cc1S(=O)(=O)Nc1ccnc(-c2ccc(CN3CCN(C(C)(C)C)CC3)cc2)c1	CHEMBL4165185	active
COc1ncc(N2CCOCC2)cc1S(=O)(=O)Nc1ccnc(-c2ccc(CN3CCN(C(C)C)CC3)cc2F)c1	CHEMBL4167702	active
CC(=O)Nc1nc(C)c(-c2cc(Cl)c3c(c2)CN([C@@H](C)C2CC2)C3=O)s1	CHEMBL4126601	active
COc1ncc(-c2cc(OC[C@@H]3CCCN(CC4CCOCC4)C3)c3cnn(C)c3n2)cc1NS(C)(=O)=O	CHEMBL4242659	active
CC(=O)Nc1nc(C)c(-c2cc3c(c(S(=O)(=O)N(C)c4cccc(C#N)c4)c2)C(=O)N([C@@H](C)C2CC2)C3)s1	CHEMBL5089229	active
FC(F)(F)c1nnc2n1[C@H]1CCN(Cc3cc4nc(-c5cccc6[nH]ccc56)nc(N5CCOCC5)c4s3)C[C@H]1CC2	CHEMBL4068538	active
Cn1nc(-c2cnc(N)c(-c3ccc(C(N)=O)c(F)c3)n2)nc1C1(c2ccccc2)CC1	CHEMBL4101902	active
Cc1nc(Nc2cccc(N3CCCC3=O)n2)sc1-c1cc2c(c(S(=O)(=O)NC3COC3)c1)C(=O)N([C@@H](C)C1CC1)C2	CHEMBL5094364	active
Cc1nnc2n1[C@@H]1CCN(Cc3cc4nc(-c5cccc6[nH]ccc56)nc(N5CCOCC5)c4s3)C[C@@H]1CC2	CHEMBL4541013	active
CNS(=O)(=O)c1cc(-c2sc(Nc3cccc(N4CCNCC4=O)n3)nc2C)cc2c1C(=O)N([C@@H](C)C1CC1)C2	CHEMBL5072469	active
CNS(=O)(=O)c1cc(-c2sc(Nc3cccc(N(C)C(C)=O)n3)nc2C)cc2c1C(=O)N([C@@H](C)C1CC1)C2	CHEMBL5089084	active
CC(=O)N(C)c1cccc(Nc2nc(C)c(-c3cc4c(c(S(C)(=O)=O)c3)C(=O)N([C@@H](C)C3CC3)C4)s2)n1	CHEMBL5071188	active
Cc1nc2sc1-c1cc3c(c(c1)S(=O)(=O)Nc1ccc(cc1)CN(C)CCCNC(=O)c1cccc(n1)N2)C(=O)N([C@@H](C)C1CC1)C3	CHEMBL5087061	active
Cc1nc(Nc2cccc(N3CCN(C)C3=O)n2)sc1-c1cc2c(c(S(C)(=O)=O)c1)C(=O)N([C@@H](C)C1CC1)C2	CHEMBL5088457	active
Cc1nc2sc1-c1cc3c(c(c1)S(=O)(=O)NCCN(C)CCCNC(=O)c1cccc(n1)N2)C(=O)N([C@@H](C)C1CC1)C3	CHEMBL5090799	active
COCCNC(=O)c1cccc(Nc2nc(C)c(-c3cc4c(c(S(C)(=O)=O)c3)C(=O)N([C@@H](C)C3CC3)C4)s2)n1	CHEMBL5088848	active
CNCc1cccc(Cc2c([C@H](C)Nc3ncnc(N)c3C#N)cc3scc(C)n3c2=O)c1	CHEMBL4065004	active
C[C@H](Nc1ncnc(N)c1C#N)c1nc2ccc(F)cc2c(C(=O)N(C)C)c1-c1ccccc1	CHEMBL4570159	active
CCn1c(-c2cnc(C)nc2)nc2c(N[C@H]3CCN(C(=O)[C@H]4C[C@@H](OC)C4)C3)ncnc21	CHEMBL4858121	active
C[C@H](Nc1ncnc2[nH]cnc12)c1nc2cccc(Cl)c2c(=O)n1-c1ccccc1	CHEMBL3805348	active
C[C@H](N1Cc2cc(-c3ccn4nc(N)c(C(=O)NC5CC5)c4n3)cc(NS(C)(=O)=O)c2C1=O)C(F)(F)F	CHEMBL5174699	active
COc1ccc([N+](=O)[O-])cc1S(=O)(=O)N(C)/N=C/c1cnn2ccc(C#N)cc12	CHEMBL1928726	active
Cc1ccc([N+](=O)[O-])cc1S(=O)(=O)N(CCO)/N=C/c1cnn2ccc(C#N)cc12	CHEMBL1928561	active
C[C@@H]1COC(C)(C)C(=O)N1c1cc(-c2cc(Cl)c3c(N)ncnn23)ccc1C#N	CHEMBL4065999	active
C[C@H]1CN(c2cc(-c3cc(Cl)c4c(N)ncnn34)ccc2C#N)C(=O)C(C)(C)O1	CHEMBL4105636	active
C[C@@H](C1CC1)N1Cc2cc(-c3ccn4nc(N)c(C(=O)N[C@@H](CO)C5CC5)c4n3)cc(NS(C)(=O)=O)c2C1=O	CHEMBL5171421	active
C[C@H](Nc1ncnc(N)c1C#N)c1nc2ccc(F)cc2n1-c1cccc(F)c1	CHEMBL4762294	active
CNCCN(C)C(=O)c1ccc(NC(=O)Nc2ccc(-c3nc(OC)nc(N4CCOCC4)n3)cc2)cc1	CHEMBL1808981	active
COc1ncc2cc1NS(=O)(=O)c1cccc(c1)C(=O)NCc1cncc(c1)-c1cnc3ccc-2cn13	CHEMBL4864407	active
COc1ncc2cc1NS(=O)(=O)c1cc(c(F)cc1F)C(=O)NCc1cncc(c1)-c1ccnc3ccc-2cc13	CHEMBL4868571	active
CCOC(=O)c1cnc2ccc(-c3cncc(NS(=O)(=O)c4ccccc4)c3)cn12	CHEMBL1765463	active
C[C@@H]1OC(C)(C)C(=O)N(c2cc(-c3cc(C(F)(F)F)c4c(N)ncnn34)ccc2C#N)[C@@H]1C	CHEMBL4081613	active
O=S(=O)(Nc1cncc(-c2ccc3ncc(-c4nn[nH]n4)n3c2)c1)c1ccccc1	CHEMBL1765617	active
CCn1ccc2c(N3CCOCC3)nc(-c3ccc(NC(=O)Nc4ccc(C(=O)N5CCNCC5)cc4)cc3)nc21	CHEMBL1092404	active
Cc1nc(N)nc(N[C@H](c2nc3cccc(Cl)c3c(=O)n2-c2cc[nH]n2)C2CC2)c1C#N	CHEMBL4068742	active
Nc1ncnn2c(-c3ccnc(N4CCN(C5COC5)CC4)c3)cc(-c3ccnn3C3CCOCC3)c12	CHEMBL4072054	active
COc1c(-c2ccccc2)c([C@H](C)Nc2ncnc(N)c2C#N)nc2ccc(F)cc12	CHEMBL3403665	active
Cc1ncnc(N2CCOCC2)c1C#Cc1cncc(NS(=O)(=O)c2cccnc2)c1	CHEMBL3655876	active
COc1cc2c(cc1Nc1nc(Nc3cccc4c3C(=O)NC4)c3cc[nH]c3n1)N(C(=O)CN(C)C)CC2	CHEMBL517163	active
Cc1ncc(C#Cc2c(C)ncnc2N2CCOCC2)cc1NS(=O)(=O)c1c(F)cccc1F	CHEMBL3655861	active
Cc1cccc2nc([C@H](C)Nc3nc(N)nc(N)c3C#N)n(-c3cncc(F)c3)c(=O)c12	CHEMBL3921732	active
Cc1ccn2nc([C@H](C)Nc3ncnc4[nH]cc(-c5cc(NS(C)(=O)=O)cc(N(C)C)c5)c34)n(-c3ccccc3)c(=O)c12	CHEMBL3936115	active
Cc1cncc(-n2c([C@H](C)Nc3nc(N)nc(N)c3C#N)nc3cccc(Cl)c3c2=O)c1C	CHEMBL3935702	active
CC[C@H](Nc1nc(N)nc(N)c1C#N)c1nc2cccc(Cl)c2c(=O)n1-c1cnc(N)cc1C	CHEMBL3943356	active
CC(=O)N1CCN(c2cccc(-c3cc(-c4ccnn4C4CCOCC4)c4c(N)ncnn34)c2)C(C(F)(F)F)C1	CHEMBL4097699	active
Cc1ccn2nc([C@H](C)Nc3ncnc(N)c3-c3cc(NS(=O)(=O)c4ccc(O)cc4)c4cc[nH]c4c3)n(-c3ccccc3)c(=O)c12	CHEMBL3905176	active
Oc1cccc2c1nc(C(F)F)n2-c1nc(N2CCOCC2)cc(N2CCOCC2)n1	CHEMBL1911122	active
O=S(=O)(Nc1cc(-c2ccc3nccc(-c4ccc(Cn5cncn5)cc4)c3c2)cnc1Cl)c1ccc(F)cc1F	CHEMBL3897883	active
O=S(=O)(Nc1cc(-c2ccc3ncc(N4CCNCC4)nc3c2)cnc1Cl)c1ccc(F)cc1	CHEMBL5220248	active
COc1ncc(-c2cc(O[C@H]3CCOC3)c3nc(N)nc(C)c3c2)cc1NS(=O)(=O)c1ccc(F)cc1F	CHEMBL4169573	active
COCCN1CCN(c2ncnc(C)c2C#Cc2cnc(C)c(NS(=O)(=O)c3ccccc3)c2)CC1	CHEMBL3660102	active
Cc1ncc(C#Cc2c(C)ncnc2N2CCCCC2)cc1NS(=O)(=O)c1ccc(F)cc1F	CHEMBL3655868	active
O=S(=O)(Nc1cc(-c2ccc3nncc(N4CCOCC4)c3c2)cnc1Cl)c1ccccc1	CHEMBL4850400	active
CCc1ncnc(N2CCC(O)CC2)c1C#Cc1cnc(C)c(NS(C)(=O)=O)c1	CHEMBL3655900	active
Cc1ncc(C#Cc2c(C)ncnc2N(C)C2CCOCC2)cc1NS(=O)(=O)c1ccc(F)cc1F	CHEMBL3655870	active
COc1ncc(-c2cc3c(C)nc(N)nc3n([C@H]3CC[C@H](OCCO)CC3)c2=O)cc1NS(=O)(=O)c1ccc(F)cc1F	CHEMBL4166142	active
O=S(=O)(Nc1cc(-c2ccc3nncc(N4CCCC4)c3c2)cnc1Cl)c1ccccc1	CHEMBL4845684	active
COc1ncc(-c2ccc3ncc(NC(=O)CN4CCOCC4)c(OC)c3c2)cc1NS(=O)(=O)c1ccc(F)cc1F	CHEMBL4083504	active
Cc1nc(N)nc(N[C@@H](C)c2cc3ccc(F)cn3c(=O)c2-c2ccccc2)c1C#N	CHEMBL4787382	active
Cc1c(Cn2c(C)nc3c(C(=O)O)cc(N4CCOCC4)cc32)cccc1C(F)(F)F	CHEMBL3188551	active
COc1ncc(-c2cc(OC3CCOC(C)(C)C3)c3ncnc(C)c3c2)cc1NS(=O)(=O)c1ccc(F)cc1F	CHEMBL4554638	active
CCc1ncnc(N2CCN(C)CC2)c1C#Cc1cnc(C)c(NS(=O)(=O)c2ccc(F)cc2)c1	CHEMBL3660109	active
CNS(=O)(=O)c1cc(-c2ccn3nc(N)c(C(=O)N[C@H]4CC[C@](C)(O)CC4)c3n2)cc2c1C(=O)N([C@@H](C)C(F)(F)F)C2	CHEMBL5179088	active
C[C@@H](C1CC1)N1Cc2cc(-c3ccn4nc(N)c(C(=O)N[C@H]5CC[C@](C)(O)CC5)c4n3)cc(NS(C)(=O)=O)c2C1=O	CHEMBL5206549	active
COCCNC(=O)c1nc2c(N3CCOCC3)nc(-c3cnc(N)nc3)cn2c1C	CHEMBL2058172	active
CN(C)CCN(C)C(=O)c1ccc(NC(=O)Nc2ccc(-c3nc(N4CCOCC4)c4ccn(CC(F)(F)F)c4n3)cc2)cc1	CHEMBL1092072	active
C[C@@H](NC(=O)c1ccc(NC(=O)Nc2ccc(-c3nc(N4CCOCC4)nc(N4CCOCC4)n3)cc2)cc1)C(N)=O	CHEMBL5093540	active
Nc1ncnn2c(-c3cccc(N4CCN(C5COC5)CC4)c3)cc(-c3ccnn3C3CCOCC3)c12	CHEMBL4090888	active
C[C@H](Nc1nc(N)nc(N)c1Cl)c1nc2cccc(Cl)c2c(=O)n1-c1ccccc1	CHEMBL3805769	active
CC(=O)N1CCN(c2cccc(-c3cc(-c4ccnn4C4CCOCC4)c4c(N)ncnn34)c2)C(c2ccccc2)C1	CHEMBL4079663	active
COc1cccc(-n2c([C@H](C)Nc3nc(N)nc(N)c3C#N)nc3cccc(Cl)c3c2=O)c1	CHEMBL3805522	active
COc1ncc(-c2cc(OCCCCCCCCC(=O)NO)c3ncnc(C)c3c2)cc1NS(=O)(=O)c1ccc(F)cc1F	CHEMBL4465475	active
COc1ncc(-c2ccc3ncnc(NC4CCNCC4)c3c2)cc1NS(C)(=O)=O	CHEMBL4461362	active
C[C@H]1COC(C)(C)C(=O)N1c1cc(-c2cc(Cl)c3c(N)ncnn23)ccc1C#N	CHEMBL4077544	active
CC(=O)N1C[C@@H](C)N(c2cc(F)cc(-c3cc(-c4ccnn4C4CCOCC4)c4c(N)ncnn34)c2)[C@@H](C)C1	CHEMBL4091002	active
COc1ccc2[nH]cc(/C=C3/Oc4ccc(NC(=O)Nc5ccc(C(=O)N6CCN(C)CC6)cc5)cc4C3=O)c2c1	CHEMBL1082622	active
CCn1ncc(-c2nc3c(N[C@H]4CCN(C(=O)C5CC5)C4)ncnc3n2C)c1C	CHEMBL4435694	active
CCn1c(-c2cnc(C)nc2)nc2c(-c3ccc4c(c3)[C@@]3(CCCN3C(=O)C3CC3)C(=O)N4)ncnc21	CHEMBL4787672	active
CS(=O)(=O)N1CCN(Cc2cc3nc(-c4cccc(O)c4)nc(N4CCOCC4)c3s2)CC1	CHEMBL1086923	active
CNc1cc(OC)c2nc(C(F)F)n(-c3nc(N4CCOCC4)nc(N4CCOCC4)n3)c2c1	CHEMBL1911118	active
COc1ncc(-c2ccc3nccc(-c4ccc(Cn5cncn5)cc4)c3c2)cc1NS(=O)(=O)c1ccc(F)cc1	CHEMBL3986709	active
COc1ncc(-c2cc(OCC3CCOCC3)c3ncnc(C)c3c2)cc1NS(=O)(=O)c1ccc(F)cc1F	CHEMBL4574739	active
COc1c([C@H](C)n2nc(C)c3c(N)ncnc32)cc(Cl)c(C)c1-c1ccnc(C(=O)N(C)C)c1	CHEMBL4458634	active
Cc1nc(-c2cn3c(n2)-c2ccc(-c4cnn(C5CN(C(=O)[C@H](C)O)C5)c4)cc2OCC3)n(C(C)C)n1	CHEMBL2386971	active
Cc1ncc(-c2cc(O[C@@H]3CCN(C(=O)C4CC4)C3)cc3c2CNC3=O)cc1NS(C)(=O)=O	CHEMBL4852562	active
COc1ncc(-c2cc(OCC3CCOC3)c3ncnc(C)c3c2)cc1NS(=O)(=O)c1ccc(F)cc1F	CHEMBL4528382	active
COc1ncc(-c2cc(OC3CCCCC3)c3nc(N)nc(C)c3c2)cc1NS(=O)(=O)c1ccc(F)cc1F	CHEMBL4162701	active
COc1ncc(-c2ccc3nccc(-c4ccc(Cn5ccnc5C)cc4)c3c2)cc1NS(=O)(=O)c1ccc(F)cc1F	CHEMBL3985009	active
COc1ncc(-c2cc(OC3CCC3)c3nc(N)nc(C)c3c2)cc1NS(=O)(=O)c1ccc(F)cc1F	CHEMBL4168480	active
COc1cc(N)cc2c1nc(C(F)F)n2-c1nc(N2CCOCC2)nc(N2CCOCC2)n1	CHEMBL1911117	active
Cc1ncc(C#Cc2c(C)ncnc2N2CCOCC2)cc1NS(=O)(=O)c1cc(F)cc(F)c1	CHEMBL3655885	active
Cc1ncc(-c2nc3c(-c4ccc5c(c4)[C@@]4(CCCN4C(=O)C4CC4)C(=O)N5)ncnc3n2C)cn1	CHEMBL4757468	active
COc1c([C@H](C)Nc2ncnc(N)c2C#N)cc(Cl)c(C)c1-c1cncc(S(C)(=O)=O)c1	CHEMBL4438376	active
CNS(=O)(=O)c1cc(-c2sc(Nc3cccc(N4CCCCC4=O)n3)nc2C)cc2c1C(=O)N([C@@H](C)C1CC1)C2	CHEMBL5076543	active
CCc1ncnc(N2CCOCC2)c1C#Cc1cnc(OC)c(NS(=O)(=O)C2CC2)c1	CHEMBL3660120	active
Cc1nc(Nc2cccc(N3CCOCC3=O)n2)sc1-c1cc2c(c(S(C)(=O)=O)c1)C(=O)N([C@@H](C)C1CC1)C2	CHEMBL5088310	active
Cc1nc(Nc2cccc(N3CCOCC3=O)n2)sc1-c1cc2c(c(S(=O)(=O)NC3COC3)c1)C(=O)N([C@@H](C)C1CC1)C2	CHEMBL5077865	active
CCn1nnc2c(N3CCOCC3)nc(-c3ccc(NC(=O)Nc4ccc(C(=O)NCCN(C)C)cc4)cc3)nc21	CHEMBL590587	active
Cc1nc2sc1-c1cc3c(c(c1)S(=O)(=O)Nc1ccc(cc1)CN(C)CCCCNC(=O)c1cccc(n1)N2)C(=O)N([C@@H](C)C1CC1)C3	CHEMBL5081634	active
Cc1ncc(C#Cc2c(C)ncnc2N2CCOCC2)cc1NS(=O)(=O)c1ccoc1	CHEMBL3655904	active
N#Cc1c(N)nc(N)nc1N1CC2(CC2)C[C@H]1c1nc2cccc(Cl)c2c(=O)n1-c1ccccc1	CHEMBL4749200	active
NC(=O)c1ccc2c(c1)OCCc1cc(-c3n[nH]cc3-c3ccccc3Cl)sc1-2	CHEMBL2322780	active
COc1ncc(-c2cc3c(C)nc(NC(C)=O)nc3s2)cc1NS(=O)(=O)c1ccc(Cl)s1	CHEMBL4225483	active
CCn1nnc2c(N3CCOCC3)nc(-c3ccc(NC(=O)Nc4ccc(C(=O)N5CCN(C)CC5)cc4)cc3)nc21	CHEMBL589258	active
CCc1nc2ccccc2n1-c1nc(N2CCOCC2)c2nc(CN3CCN(C(C)(C)C)CC3)n(C)c2n1	CHEMBL2171940	active
COC[C@H]1OC(=O)c2coc3c2[C@@]1(C)C1=C(C3=O)[C@@H]2CCC(=O)[C@@]2(C)C[C@H]1OC(C)=O	CHEMBL428496	active
CCc1nc2ccccc2n1-c1nc(N2CCOCC2)c2nc(CN3CCC(C(C)(C)O)CC3)sc2n1	CHEMBL2171946	active
O=S(=O)(Nc1cc(-c2cnc3[nH]nc(-c4ccccc4)c3c2)cnc1Cl)c1ccccc1	CHEMBL4216255	active
CSc1nn2c(=O)cc(N3CCOC(C)C3)nc2n1Cc1cccc(C(F)(F)F)c1C	CHEMBL2018360	active
N#Cc1c(N)nc(N)nc1N[C@H](c1nc2c(F)ccc(Cl)c2c(=O)n1-c1cccnc1)C1CC1	CHEMBL3928407	active
Cc1ncc(C#Cc2c(C)ncnc2N2CCOCC2)cc1NS(=O)(=O)c1cccnc1	CHEMBL3660099	active
Cc1ncccc1-n1c([C@H](C)Nc2nc(N)nc(N)c2C#N)nc2cccc(Cl)c2c1=O	CHEMBL3894708	active
Cc1nn2c(O)cc(N3CCOCC3)nc2c1Cc1cccc2ccccc12	CHEMBL2322332	active
COc1ncc(-c2cc(OC3CCCC3)c3ncnc(C)c3c2)cc1NS(=O)(=O)c1ccc(F)cc1F	CHEMBL4452913	active
CC[C@H](Nc1nc(N)nc(N)c1C#N)c1nc2c(F)ccc(Br)c2c(=O)n1-c1cccnc1	CHEMBL3909181	active
COc1ncc(-c2cc(OC3CCC3)c3ncnc(C)c3c2)cc1NS(=O)(=O)c1ccc(F)cc1F	CHEMBL4538966	active
C[C@H](Nc1nc(N)nc(N)c1C#N)c1nc2c(F)ccc(Br)c2c(=O)n1-c1cncc(F)c1	CHEMBL3958629	active
O=C(Cc1nc(N2CCOCC2)cc(=O)[nH]1)N1CCc2c(Cl)cccc21	CHEMBL3112849	active
CCc1ncnc(N2CCOCC2)c1C#Cc1cnc(OC)c(NS(C)(=O)=O)c1	CHEMBL3660118	active
COc1ncc(-c2ccc3ncnc(N[C@H]4CCN(C(=O)C5CC5)C4)c3c2)cc1NS(C)(=O)=O	CHEMBL4471468	active
Cc1cncc(-n2c([C@H](C)Nc3nc(N)nc(N)c3C#N)nc3cccc(Cl)c3c2=O)c1	CHEMBL3896596	active
O=S(=O)(Nc1cc(-c2cnc3[nH]ccc3c2)cnc1Cl)c1ccccc1	CHEMBL4214320	active
O=S(=O)(Nc1cc(-c2cnc3[nH]ncc3c2)cnc1Cl)c1ccccc1	CHEMBL4204119	active
C[C@H](Nc1nc(N)nc(N)c1C#N)c1nc2c(F)ccc(Cl)c2c(=O)n1-c1cncc(F)c1	CHEMBL3917562	active
C[C@H](Nc1nc(N)nc(N)c1C#N)c1nc2c(Cl)ccc(Cl)c2c(=O)n1-c1cncc(F)c1	CHEMBL3914829	active
Cc1ncc(C#Cc2c(C)ncnc2N2CCOCC2)cc1NS(=O)(=O)c1cn(C)c(C)n1	CHEMBL3660100	active
O=C(Nc1ccc(CO)cc1)Nc1ccc(-c2nc(N3CCOCC3)nc(N3CCOCC3)n2)cc1	CHEMBL597004	active
CC[C@H](Nc1nc(N)nc(N)c1C#N)c1nc2c(F)ccc(Cl)c2c(=O)n1-c1cccnc1	CHEMBL3900451	active
C[C@@]12c3ccc4c(c3C(=O)c3occ(c31)C(=O)C[C@H]2O)CCC4=O	CHEMBL549959	active
COCCS(=O)(=O)Nc1cc(-c2sc(NC(C)=O)nc2C)cc2c1C(=O)N([C@@H](C)C1CC1)C2	CHEMBL4126010	active
COc1ncc(N2CCOCC2)cc1S(=O)(=O)Nc1ccnc(-c2ccc(CN3C[C@@H](C)O[C@@H](C)C3)cc2F)c1	CHEMBL4175737	active
Cc1ncc(C#Cc2c(C)ncnc2N2CCOCC2)cc1NS(=O)(=O)c1ccccc1Br	CHEMBL3655862	active
Cc1nc(-c2cccc(Nc3nc(C)c(-c4cc5c(c(S(C)(=O)=O)c4)C(=O)N([C@@H](C)C4CC4)C5)s3)n2)n(C)n1	CHEMBL5084355	active
Cc1nc(Nc2cccc(-c3nc(C)n(C)n3)n2)sc1-c1cc2c(c(S(C)(=O)=O)c1)C(=O)N([C@@H](C)C1CC1)C2	CHEMBL5078135	active
CC(=O)Nc1cccc(Nc2nc(C)c(-c3cc4c(c(S(C)(=O)=O)c3)C(=O)N([C@@H](C)C3CC3)C4)s2)n1	CHEMBL5077006	active
COc1cccc(S(=O)(=O)Nc2cc(C#Cc3c(C)ncnc3N3CCOCC3)cnc2C)c1	CHEMBL3655858	active
Cc1ncc(C#Cc2c(C)ncnc2N2CCOCC2)cc1NS(=O)(=O)c1ccccc1Cl	CHEMBL3655859	active
CS(=O)(=O)N1CCC(Cc2cc3c(N4CCOCC4)nc(-c4cnc(N)nc4)nc3s2)CC1	CHEMBL1949915	active
CC[C@H](Nc1nc(N)nc(N)c1C#N)c1nc2cccc(Cl)c2c(=O)n1-c1cncc(F)c1C	CHEMBL3966390	active
Cc1ccn2nc([C@H](C)Nc3ncnc(N)c3C#N)n(-c3ccccc3)c(=O)c12	CHEMBL3897116	active
Cc1ncc(C#Cc2c(C)ncnc2N2CCOCC2)cc1NS(=O)(=O)c1cn(C)cn1	CHEMBL3655863	active
Cc1ncc(C#Cc2c(C)ncnc2N2CCOCC2)cc1NS(C)(=O)=O	CHEMBL3655891	active
Cc1ccccc1S(=O)(=O)Nc1cc(C#Cc2c(C)ncnc2N2CCOCC2)cnc1C	CHEMBL3655865	active
Cc1ccn2nc([C@H](C)Nc3ncnc4[nH]cc(Sc5cccc(O)c5)c34)n(-c3ccccc3)c(=O)c12	CHEMBL4161229	active
C[C@@H](Nc1cc(F)cc(Cl)c1)c1cc(C(=O)N(C)C)cc2c(=O)cc(N3CCOCC3)oc12	CHEMBL3408252	active
CCc1ncnc(N(C)C)c1C#Cc1cnc(C)c(NS(=O)(=O)c2ccc(F)cc2)c1	CHEMBL3655881	active
Cc1ncc(C#Cc2c(C)ncnc2N2CCN(C)CC2)cc1NS(=O)(=O)c1ccc(F)cc1F	CHEMBL3655872	active
CNS(=O)(=O)c1cc(-c2sc(Nc3cccc(C)n3)nc2C)cc2c1C(=O)N([C@@H](C)C1CC1)C2	CHEMBL5091652	active
CC(=O)Nc1nc(C)c(-c2cc3c(c(S(=O)(=O)Nc4ccc(S(C)(=O)=O)cc4)c2)C(=O)N([C@@H](C)C2CC2)C3)s1	CHEMBL5090934	active
CC(=O)Nc1nc(C)c(-c2cc3c(c(S(=O)(=O)Nc4ccc(C#N)cc4)c2)C(=O)N([C@@H](C)C2CC2)C3)s1	CHEMBL5084078	active
CC(=O)Nc1nc(C)c(-c2cc3c(c(S(=O)(=O)Nc4ccccc4)c2)C(=O)N([C@@H](C)C2CC2)C3)s1	CHEMBL5080534	active
Cc1c(CN2CCN(C(=O)C(C)(C)N)CC2)sc2c(N3CCOCC3)nc(-c3cnc(N)nc3)nc12	CHEMBL1922092	active
O=S(=O)(Nc1cc(-c2cnc3[nH]cc(-c4ccccc4)c3c2)cnc1Cl)c1ccccc1	CHEMBL4204586	active
CC(Nc1cccc(F)c1)c1cc(C(=O)NCCN(C)C)cc2c(=O)cc(N3CCOCC3)oc12	CHEMBL3656387	active
CN(CCO)Cc1ccc(-c2ccnc3ccc(-c4cnc(Cl)c(NS(=O)(=O)c5ccc(F)cc5)c4)cc23)cc1	CHEMBL3939972	active
CC(=O)Nc1nc2ccc(-c3nn(Cc4cc5ccccc5nc4N4CCN(C)CC4)c4ncnc(N)c34)cc2s1	CHEMBL1213117	active
CC(C)Oc1nc(-c2ccc(NC(=O)Nc3ccc(C(=O)N(C)CCN(C)C)cc3)cc2)nc(N2CCOCC2)n1	CHEMBL1808986	active
COc1ncc(-c2ccc3ncc(Cl)c(=O)n3c2)cc1NS(=O)(=O)c1ccc(F)cc1F	CHEMBL4288258	active
CN(C)C1CCN(C(=O)c2ccc(NC(=O)Nc3ccc(-c4nc(O[C@H]5CCOC5)nc(N5CCOCC5)n4)cc3)cc2)CC1	CHEMBL1808988	active
Cc1c(Cn2ccn3c(=O)cc(N4CCO[C@H](C)C4)nc23)cccc1C(F)(F)F	CHEMBL1957870	active
CC(C)c1cc(-c2c(N)nn3ccc(-c4cc5c(c(C(F)(F)F)c4)C(=O)N([C@@H](C)C4CC4)C5)nc23)ccc1C(=O)O	CHEMBL4740423	active
COc1ncc(-c2cc(OC3CCOC(C)(C)C3)c3nc(N)nc(C)c3c2)cc1NS(=O)(=O)c1ccc(F)cc1F	CHEMBL4172954	active
Cc1c(Cn2c(C)cn3c(=O)cc(N4CCOCC4)nc23)cccc1C(F)(F)F	CHEMBL1957857	active
Cc1ncc(C#Cc2c(C)ncnc2N2CCOCC2)cc1NS(=O)(=O)c1cccc(F)c1	CHEMBL3655860	active
Cc1ccn2nc([C@H](C)Nc3ncnc(N)c3-c3cnn(CCO)c3)n(-c3ccccc3)c(=O)c12	CHEMBL3922886	active
COc1ncc2cc1NS(=O)(=O)c1cccc(c1)C(=O)NCc1cccc(c1)Cc1cnc3sc-2nn13	CHEMBL4853785	active
Cc1ccn2nc([C@H](C)Nc3ncnc(N)c3-c3cc(O)cc(NS(=O)(=O)c4ccc(F)cc4F)c3)n(-c3ccccc3)c(=O)c12	CHEMBL3907104	active
N#Cc1c(N)ncnc1N[C@@H](CCOc1ccccc1)c1nn2cccc2c(=O)n1-c1ccccc1	CHEMBL3905787	active
COc1ccc2[nH]c(-c3cccnc3)c(/C=C3\Oc4cc(O)cc(O)c4C3=O)c2c1	CHEMBL1093445	active
CC(=O)Nc1nc(C)c(-c2cnc(Cl)c(NS(=O)(=O)c3ccccc3)c2)s1	CHEMBL4174132	active
N#Cc1c[nH]c2ncnc(N3C[C@@H](F)C[C@H]3c3nn4ccc(Cl)c4c(=O)n3-c3ccccc3)c12	CHEMBL4471912	active
C[C@H]1CN(c2cc(-c3cc(C(F)(F)F)c4c(N)ncnn34)ccc2C#N)C(=O)C(C)(C)O1	CHEMBL4072098	active
Cc1nc(NC(=O)[C@@H](N)C(C)C)sc1-c1cnc(Cl)c(NS(=O)(=O)c2cc(Cl)ccc2Cl)c1	CHEMBL4175347	active
Cc1ccn2nc([C@H](C)Nc3ncnc4[nH]cc(-c5cc(O)cc(NS(=O)(=O)CCN(C)C)c5)c34)n(-c3ccccc3)c(=O)c12	CHEMBL3952760	active
COc1cc(F)c2[nH]c(-c3c(C)nn(C)c3C)c(/C=C3/Oc4ccc(NC(=O)Nc5cccnc5)cc4C3=O)c2c1	CHEMBL1082616	active
Cc1ccn2nc([C@H](C)Nc3ncnc4[nH]cc(-c5cccc6[nH]ncc56)c34)n(-c3ccccc3)c(=O)c12	CHEMBL3922483	active
Cc1nc(N)nc(N[C@@H](C)c2c(-c3ccccc3)c(=O)n3cc(F)ccc3c2-c2ccc(F)cc2)c1C#N	CHEMBL4463183	active
O=C(NC1=Nc2ccccc2C2=NCCN12)c1cccnc1	CHEMBL4532985	active
CCOc1c([C@H](C)n2nc(C)c3c(N)ncnc32)cc(Cl)c(F)c1[C@@H]1CNC(=O)C1	CHEMBL4297615	active
COc1ccc(-c2nc3c(O[C@H]4CCN(C(=O)C5CCOCC5)C4)ncnc3n2C)cn1	CHEMBL4451200	active
C[C@@H]1CN(c2cc(-c3cc(Cl)c4c(N)ncnn34)ccc2C#N)C(=O)C(C)(C)O1	CHEMBL4101245	active
O=c1c2c(Cl)ccn2nc([C@@H]2C[C@H](F)CN2c2ncnc3[nH]cnc23)n1-c1ccccc1	CHEMBL4548876	active
CCC(=O)N1CC[C@H](Oc2ncnc3c2nc(-c2cnn(CC)c2C)n3C)C1	CHEMBL4466048	active
Cc1c(F)cncc1-n1c([C@H](C)Nc2nc(N)nc(N)c2C#N)nc2c(F)ccc(Cl)c2c1=O	CHEMBL3964528	active
N#Cc1cnc(N)nc1N1CCC[C@H]1c1nn2ccc(Cl)c2c(=O)n1-c1ccccc1	CHEMBL4549473	active
O=C(Cc1nc(N2CCOCC2)cc(=O)[nH]1)N1CCc2c(Br)cccc21	CHEMBL3112850	active
CCOc1c([C@H](C)n2nc(C)c3c(N)ncnc32)cc(Cl)c(C#N)c1C1CNC(=O)C1	CHEMBL4574593	active
C[C@H](Nc1ncnc(N)c1C#Cc1cccc(CO)n1)c1nc2cccc(Cl)c2c(=O)n1-c1ccccc1	CHEMBL3919255	active
Cc1ccn2nc([C@H](C)Nc3ncnc4[nH]cc(-c5cccc(Cl)c5O)c34)n(-c3ccccc3)c(=O)c12	CHEMBL3937301	active
COc1ncc(-c2c(N)ncnc2N[C@@H](C)c2nn3ccc(C)c3c(=O)n2-c2ccccc2)cc1NS(=O)(=O)C(F)(F)F	CHEMBL3954751	active
N#Cc1c(N)nc(N)nc1N[C@H](c1nc2c(F)ccc(Cl)c2c(=O)n1-c1ccc(N)nc1)C1CC1	CHEMBL3908617	active
Cc1ccn2nc([C@H](C)Nc3ncnc(N)c3-c3cc(O)cc(C(=O)N(C)C)c3)n(-c3ccccc3)c(=O)c12	CHEMBL3905026	active
CC(=O)N1CCN(c2cc(-c3cc(Cl)c4c(N)ncnn34)ccc2C#N)C(=O)C1(C)C	CHEMBL4074315	active
Cc1nnc2n1[C@H]1CCN(Cc3cc4nc(-c5cccc6[nH]ccc56)nc(N5CCOCC5)c4s3)C[C@@H]1CC2	CHEMBL4061794	active
CN(Cc1cc2nc(-c3cnc(N)nc3)nc(N3CCOCC3)c2s1)S(C)(=O)=O	CHEMBL1090598	active
C[C@H](Nc1nc(N)nc(Cl)c1C#N)c1nc2cccc(Cl)c2c(=O)n1-c1ccccc1	CHEMBL3805180	active
N#Cc1c[nH]c2ncnc(N3CCC[C@H]3c3nn4ccc(Cl)c4c(=O)n3-c3ccccc3)c12	CHEMBL4514752	active
CC[C@@H]1CN(c2cc(-c3cc(C(F)(F)F)c4c(N)ncnn34)ccc2C#N)C(=O)C(C)(C)O1	CHEMBL4076745	active
COc1ncc(-c2nc3c(N4CCOCC4)ncnc3s2)cc1NS(=O)(=O)c1ccc(F)cc1F	CHEMBL4798343	active
CCC[C@H](Nc1nc(N)nc(N)c1C#N)c1nc2cccc(Cl)c2c(=O)n1-c1ccc(N)nc1	CHEMBL3956754	active
CS(=O)(=O)c1cccc(-c2cc3nc(-c4cnc(N)nc4)nc(N4CCOCC4)c3s2)c1	CHEMBL1090601	active
CCn1c(-c2cnc(C)nc2)nc2c(NC3CCc4nc(Cl)n(C5CC5)c4C3)ncnc21	CHEMBL4435921	active
CCn1c(-c2ccc(C(F)(F)F)nc2)nc2c(NC3CCc4nnc(C(C)C)n4C3)ncnc21	CHEMBL4438682	active
Oc1cccc(-c2nc(N3CCOCC3)c3sc(CN4CC[C@H]5[C@@H](CCc6nnc(C(F)(F)F)n65)C4)cc3n2)c1	CHEMBL4071462	active
Cc1c(-c2cccc(S(C)(=O)=O)c2)sc2c(N3CCOCC3)nc(-c3cnc(N)nc3)nc12	CHEMBL1091977	active
C[C@H](Nc1ncnc2[nH]cc(-c3cc(NS(C)(=O)=O)cc(OS(C)(=O)=O)c3)c12)c1nn2cccc2c(=O)n1-c1ccccc1	CHEMBL3904698	active
CC(C)C(=O)N1C[C@H](O)C[C@H]1c1cccc(-c2cc(-c3ccnn3C3CCOCC3)c3c(N)ncnn23)c1	CHEMBL4469521	active
Cc1cc(N)ncc1-n1c([C@H](C)Nc2nc(N)nc(N)c2C#N)nc2c(Cl)ccc(Cl)c2c1=O	CHEMBL3921986	active
CN1CCN(C(=O)c2cccc(-c3cc4nc(-c5cnc(N)nc5)nc(N5CCOCC5)c4s3)c2)CC1	CHEMBL1090239	active
CN(C)C1(c2cccc(-c3cc(-c4ccnn4C4CCOCC4)c4c(N)ncnn34)c2)COC1	CHEMBL4549504	active
CCNc1nc(C)c2cc(-c3cccc(O)c3)c(=O)n(C3CCCC3)c2n1	CHEMBL3648930	active
COc1ncc(-c2cc3c(-c4ccncc4)ccnc3cn2)cc1NS(=O)(=O)c1ccc(F)cc1F	CHEMBL3577910	active
COc1ccc(CNc2cnnc3ccc(-c4cnc(Cl)c(NS(=O)(=O)c5ccccc5)c4)cc23)cc1	CHEMBL4865798	active
CNc1nc(C)c2cc(-c3ccc(OC)nc3)c(=O)n(C3CCCC3)c2n1	CHEMBL3218401	active
COc1ncc(-c2ccc3nccc(/C=C/C(=O)N4CCN(C)CC4)c3c2)cc1NS(=O)(=O)c1ccc(F)cc1F	CHEMBL4789813	active
COc1cc2c(cc1[C@@H](C)N1CCN(C(C)(C)C)CC1)-c1nc(-c3nc(C)nn3C(C)C)cn1CCO2	CHEMBL3704732	active
Cc1nc(-c2cn3c(n2)-c2ccc(-c4ccnn4C4CCN(C(C)C)CC4)cc2OCC3)n(C(C)C)n1	CHEMBL3704695	active
CCN(CC)C1CCOC(c2c(-c3ccc4c(c3)OCCn3cc(-c5nc(C)nn5C(C)C)nc3-4)cnn2C)C1	CHEMBL3704716	active
Nc1cccc2nc([C@@H](Nc3ncnc4nc[nH]c34)C3CC3)n(-c3ccccc3)c(=O)c12	CHEMBL4858100	active
CCC[C@H](Nc1ncnc2nc[nH]c12)c1nc2cccc(F)c2c(=O)n1-c1ccccc1	CHEMBL4874496	active
CC[C@H](Nc1ncnc2[nH]cnc12)c1nc2cccc(F)c2c(=O)n1-c1ccccc1	CHEMBL2216870	active
O=c1c2cc(F)ccc2nc([C@@H](Nc2ncnc3nc[nH]c23)C2CC2)n1-c1ccccc1	CHEMBL4874404	active
COc1ncc(-c2cc(OC3CCOCC3)c3nc(N)nc(C)c3c2)cc1NS(=O)(=O)c1ccc(Cl)s1	CHEMBL4175228	active
O=S(=O)(Nc1cc(-c2ccc3nccc(-c4ccc(CN5CCOCC5)cc4)c3c2)cnc1N1CCOCC1)c1ccc(F)cc1F	CHEMBL3949358	active
O=C(c1cc([C@H]2CCCN2c2cc(F)cc(F)c2)c2oc(N3CCOCC3)cc(=O)c2c1)N1CCOCC1	CHEMBL4060768	active
COc1ncc(-c2ccc3nccc(-c4ccc(Cn5ccnc5)cc4)c3c2)cc1NS(=O)(=O)c1ccc(F)cc1F	CHEMBL3904493	active
O=S(=O)(Nc1cc(-c2ccc3nccc(-c4ccc(CN5CCOCC5)cc4)c3c2)cnc1Cl)c1ccc(F)cc1F	CHEMBL3978461	active
COc1ncc(-c2cc(OC3CCOCC3)c3nc(N)nc(C)c3c2)cc1NS(=O)(=O)c1ccc(F)cc1Cl	CHEMBL4160104	active
COc1ncc(-c2cc(OCC3CCCO3)c3nc(N)nc(C)c3c2)cc1NS(=O)(=O)c1ccc(F)cc1F	CHEMBL4167641	active
C[C@H](Nc1ncnc(N)c1C#N)c1nn2ccc(F)c2c(=O)n1-c1ccccc1	CHEMBL3924058	active
COc1ncc(-c2ccc3nccc(/C(C)=C/C(=O)N4CCOCC4)c3c2)cc1NS(=O)(=O)c1ccc(F)cc1F	CHEMBL4758904	active
Cn1ncc2c(NCC(C)(C)CO)nc(-c3cccc4[nH]ncc34)nc21	CHEMBL1257419	active
CNC(=O)[C@H](C)Cn1cnc2ccc(-c3cnc(OC)c(NS(=O)(=O)c4cccc(Cl)c4Cl)c3)cc2c1=O	CHEMBL4640713	active
CC(C)n1ncnc1-c1nc2c(s1)CCOc1cc(C3CCNC3)ccc1-2	CHEMBL2381266	active
COc1ncc(-c2cc3c(C)nc(N)nc3n([C@H]3CC[C@H](O)CC3)c2=O)cc1F	CHEMBL3648966	active
COc1ncc(-c2ccc3nccc(-c4ccc(Cn5cccn5)cc4)c3c2)cc1NS(=O)(=O)c1ccc(F)cc1F	CHEMBL3976938	active
CC(=O)N1CCN(c2cc(-c3cc(Cl)c4c(N)ncnn34)ccc2C)C(=O)C1(C)C	CHEMBL4067315	active
COc1ncc(-c2cc(OC3CCCC3)c3nc(N)nc(C)c3c2)cc1NS(=O)(=O)c1ccc(F)cc1F	CHEMBL4176338	active
CC1(C)OCCN(c2cc(-c3cc(Cl)c4c(N)ncnn34)ccc2C#N)C1=O	CHEMBL4092654	active
CC(=O)N1C[C@H](C)N(c2cc(-c3cc(C(F)(F)F)c4c(N)ncnn34)ccc2C#N)C(=O)C1(C)C	CHEMBL4071965	active
CCN(CC)Cc1ccc(-c2ccnc3ccc(-c4cnc(OC)c(NS(=O)(=O)c5ccc(F)cc5F)c4)cc23)cc1	CHEMBL3915419	active
CCc1nc2ccccc2n1-c1nc(N2CCOCC2)c2sc(CN3CCN(C(=O)C4CC4)CC3=O)cc2n1	CHEMBL4788952	active
Cc1cc2c(-c3nc(N4CCOCC4)c4sc(CN5CCN(C(C)(C)C(N)=O)CC5)cc4n3)cccc2[nH]1	CHEMBL2165509	active
COc1ncc(-c2cc(OCCCN(C)c3ncc(C(=O)NO)cn3)c3ncnc(C)c3c2)cc1NS(=O)(=O)c1ccc(F)cc1F	CHEMBL4471718	active
COc1cnnc2ccc(-c3cnc(Cl)c(NS(=O)(=O)c4ccccc4)c3)cc12	CHEMBL4846935	active
COc1ncc(-c2ccc3ncn(CCCC(N)=O)c(=O)c3c2)cc1NS(=O)(=O)c1ccc(F)cc1Cl	CHEMBL4633425	active
COc1ncc(-c2cc3c(C)nc(NC(C)=O)nc3s2)cc1NS(=O)(=O)c1ccc(F)cc1F	CHEMBL4228946	active
Nc1ncc(-c2cn3c4c(nc3c(N3CCOCC3)n2)CCN(S(=O)(=O)c2ccc(F)cc2)C4)cn1	CHEMBL4062315	active
Cc1nc(-c2cn3c(n2)-c2ccc(N4CCCC4C4CCN(S(C)(=O)=O)CC4)cc2OCC3)n(C(C)C)n1	CHEMBL3704704	active
Cc1cc(-c2ccn3nc(N)c(C(=O)N[C@H]4CC[C@H](O)CC4)c3n2)cc2c1C(=O)N([C@@H](C)C1CC1)C2	CHEMBL5186057	active
Cc1nc(N)nc2c1cc(-c1cnc3[nH]ccc3c1)c(=O)n2[C@@H]1CC[C@H](O)C1	CHEMBL3648942	active
COc1ncc(-c2cc(OC)c3nc(N)nc(C)c3c2)cc1NS(=O)(=O)c1ccc(F)cc1F	CHEMBL4166540	active
Cc1nc(N)nc2c1cc(-c1cnc3[nH]ccc3c1)c(=O)n2[C@@H]1CC[C@@H](O)C1	CHEMBL3648944	active
O=c1[nH]nc(-c2cc3c(s2)-c2ccccc2OCC3)n1-c1ccccc1Cl	CHEMBL2322502	active
COc1ncc(-c2ccc3nccc(-c4ccc(CN5CCN(CCO)CC5)cc4)c3c2)cc1NS(=O)(=O)c1ccc(F)cc1F	CHEMBL3951052	active
COc1ncc(-c2cc(OC)c3ncnc(C)c3c2)cc1NS(=O)(=O)c1ccc(F)cc1F	CHEMBL4466982	active
CC[C@H](Nc1nc(N)nc(N)c1C#N)c1nn(-c2cccnc2)c2cc(Cl)ccc12	CHEMBL5199080	active
C[C@H](Nc1ncnc(N)c1C#N)c1nc2ccc(F)cc2c(N2CCOCC2)c1-c1ccccn1	CHEMBL3403676	active
C[C@H](Nc1ncnc(N)c1C#N)c1nc2ccc(F)cc2c(C(=O)N2CCS(=O)(=O)CC2)c1-c1ccccc1	CHEMBL4449366	active
COc1ncc(-c2ccc3nccc(/C(C)=C/C(=O)N4CCCC4)c3c2)cc1NS(=O)(=O)c1ccc(F)cc1F	CHEMBL4787768	active
COc1cc(-c2cc(-c3ccnn3C3CCOCC3)c3c(N)ncnn23)cc(N2[C@H](C)CN(C(C)=O)C[C@@H]2C)c1	CHEMBL4070023	active
C[C@H](Nc1ncnc(N)c1C#Cc1ccc(F)cn1)c1nc2cccc(Cl)c2c(=O)n1-c1ccccc1	CHEMBL3805019	active
[2H]c1nc(N)c(C#N)c(N[C@@H](C)c2nc3cccc(Cl)c3c(=O)n2-c2ccccc2)n1	CHEMBL3805230	active
CCc1nc2ccccc2n1-c1nc(N2CCOCC2)c2sc(CN3CCN(S(=O)(=O)C4CC4)CC3=O)cc2n1	CHEMBL4787716	active
COc1ncc(-c2cc3c(C)nc(N)nc3s2)cc1NS(=O)(=O)c1ccc(F)cc1F	CHEMBL4226082	active
COc1nc(-c2ccc(NC(=O)Nc3ccc(C(=O)N4CCN(C)CC4)cc3)cc2)nc(N2CCOCC2)n1	CHEMBL1808982	active
Fc1ccc(-n2ncnc2-c2cc3c(s2)-c2ccccc2OCC3)c(F)c1	CHEMBL2322777	active
Cc1cc(-c2cnc3[nH]cc(-c4cc(C)c(C(=O)O)c(C5CC5)c4)c3c2)cc2c1C(=O)N([C@@H](C)C1CC1)C2	CHEMBL4749505	active
CN(C)C(=O)c1cc(C2CCCN2c2cc(F)cc(F)c2)c2oc(N3CCOCC3)cc(=O)c2c1	CHEMBL4094771	active
CN(C)C(=O)c1cc([C@H]2CCCN2c2cccc(F)c2)c2oc(N3CCOCC3)cc(=O)c2c1	CHEMBL4078233	active
CCn1c(-c2cnc(C)nc2)nc2c(O[C@H]3CCN(C(=O)C4CCC4)C3)ncnc21	CHEMBL4873843	active
CC(=O)N1CCN(c2cccc(-c3cc(-c4ccnn4C4CCOCC4)c4c(N)ncnn34)c2)CC1c1cccnc1	CHEMBL4091410	active
COc1ncc(-c2ccc3nccc(-c4ccc(CN5CCCCC5)cc4)c3c2)cc1NS(=O)(=O)c1ccc(F)cc1F	CHEMBL3914319	active
COc1ncc(-c2cc(OC3CCOCC3)c3nc(N)nc(C)c3c2)cc1NS(=O)(=O)c1ccc(F)cc1	CHEMBL4167351	active
COc1ncc(-c2ccc3ncn(CCC(N)=O)c(=O)c3c2)cc1NS(=O)(=O)c1ccc(F)cc1Cl	CHEMBL4645822	active
Nc1ncc(-c2cn3c4c(nc3c(N3CCOCC3)n2)CN(C(=O)NCc2ccc(F)cc2)CC4)cn1	CHEMBL4067552	active
Cc1cc(-c2c[nH]c3ncc(-c4cc5c(c(C(F)(F)F)c4)C(=O)N([C@@H](C)C4CC4)C5)cc23)ccc1C(=O)O	CHEMBL4740643	active
COc1ncc(-c2cc(OCC3CCOC3)c3nc(N)nc(C)c3c2)cc1NS(=O)(=O)c1ccc(F)cc1F	CHEMBL4161649	active
Cc1nc(-c2cn3c(n2)-c2ccc(-c4cnn(C)c4C4CC(N(C)C(C)C)CCO4)cc2OCC3)n(C(C)C)n1	CHEMBL3704718	active
Cc1cccc(-c2c([C@H](C)Nc3nc(N)nc(N)c3C#N)cc3ccc(F)cn3c2=O)c1	CHEMBL4754291	active
C[C@H](Nc1ncnc(N)c1C#N)c1nc2ccc(F)cc2c(C(=O)N2CC(O)C2)c1-c1ccccc1	CHEMBL4542785	active
CC(C)n1ncnc1-c1nc2c(s1)CCOc1cc(C(N)=O)ccc1-2	CHEMBL2381251	active
CC(=O)N1C[C@@H](C)N(c2cccc(-c3cc(-c4ccnn4C4CCOCC4)c4c(N)ncnn34)c2)[C@@H](C)C1	CHEMBL4061855	active
COc1ncc2cc1NS(=O)(=O)c1cccc(c1)C(=O)NCc1cncc(c1)-c1ncnc3ccc-2cc13	CHEMBL4872630	active
Cc1ncc(-c2ccn3ncc(-c4ccc5c(c4)[C@](C)(CC4CC4)C(=O)N5)c3n2)cn1	CHEMBL4795757	active
COc1ncc(-c2ccc3nccc(-c4ccc(CN(CCO)CCO)cc4)c3c2)cc1NS(=O)(=O)c1ccc(F)cc1F	CHEMBL3924412	active
COc1ncc(-c2ccc3ncc(NC(=O)CN(C)CCO)c(OC)c3c2)cc1NS(=O)(=O)c1ccc(F)cc1F	CHEMBL4061892	active
CNC(=O)c1c(-c2ccccc2)c([C@H](C)Nc2ncnc(N)c2C#N)nc2ccc(F)cc12	CHEMBL4516601	active
Cc1c(Cn2c(C3CC3)nn3c(=O)cc(N4CCOCC4)nc23)cccc1C(F)(F)F	CHEMBL2018221	active
Nc1ncc(-c2cn3c4c(nc3c(N3CCOCC3)n2)CN(C(=O)c2ccc(F)cc2)CC4)cn1	CHEMBL4094970	active
COc1ncc(-c2cc3c(-c4ccncc4)ncnc3s2)cc1NS(=O)(=O)c1ccc(Cl)s1	CHEMBL3577923	active
COc1ncc(-c2ccc3nccc(-c4ccc(CN5CCN(C)CC5)cc4)c3c2)cc1NS(=O)(=O)c1ccc(F)cc1F	CHEMBL3942320	active
Cc1nn2c(=O)cc(N3CCOC(C)C3)nc2n1Cc1cccc(Cl)c1Cl	CHEMBL2018217	active
Cc1nn2c(=O)cc(N3CCOCC3)nc2n1Cc1cccc(Cl)c1Cl	CHEMBL2018214	active
COc1ncc(-c2ccc3nccc(-c4ccc(CN(C)C)cc4)c3c2)cc1NS(=O)(=O)c1ccc(F)cc1F	CHEMBL3963018	active
NOCCOCCOCCOCCC(=O)N1CCN(c2nc(N3CCOCC3)nc(-n3c(C(F)F)nc4ccccc43)n2)CC1	CHEMBL4127267	active
COc1ncc(-c2cc(OCCCC(=O)NO)c3ncnc(C)c3c2)cc1NS(=O)(=O)c1ccc(F)cc1F	CHEMBL4588404	active
COc1ncc(-c2cc(OC[C@@H]3CCCN(CCC4CCOCC4)C3)c3cnn(C)c3n2)cc1NS(C)(=O)=O	CHEMBL4250271	active
CCn1c(-c2ccc(C(F)(F)F)nc2)nc2c(O[C@H]3CCN(C(=O)N4CC(OC)C4)C3)ncnc21	CHEMBL4868295	active
CC(=O)N1CCN(c2cccc(-c3cc(-c4ccnn4C4CCOCC4)c4c(N)ncnn34)c2)C(c2ccc(Cl)cc2)C1	CHEMBL4073217	active
COc1ncc(-c2nc3c(C)nc(N)nc3n(C)c2=O)cc1NS(=O)(=O)c1ccc(F)cc1F	CHEMBL4226926	active
CC[C@H](Nc1ncnc2nc[nH]c12)c1nc2cccc(N)c2c(=O)n1-c1ccccc1	CHEMBL4852863	active
CCn1nccc1NC(=O)c1cc2c(C)nc(N)nc2n([C@H]2CC[C@H](O)CC2)c1=O	CHEMBL3652250	active
COc1ncc(-c2nc3c(N4CCC(OC)CC4)ncnc3s2)cc1NS(=O)(=O)c1ccc(F)cc1F	CHEMBL4795224	active
C[C@H](Nc1ncnc(N)c1C#N)c1nc2ccc(F)cc2c(C#N)c1-c1ccccc1	CHEMBL3403668	active
Cc1nc(N)nc2c1cc(-c1cnc3[nH]ccc3c1)c(=O)n2[C@H]1CC[C@H](O)CC1	CHEMBL3648937	active
CC(C)n1ncnc1-c1nc2c(s1)CCOc1cc(C3CCNCC3)ccc1-2	CHEMBL2381268	active
Cc1nc(-c2cn3c(n2)-c2ccc(-c4ccnn4C4CC(C)N(C)C(C)C4)cc2OCC3)n(C(C)C)n1	CHEMBL3704685	active
COc1ncc(-c2ccc3ncnc(N[C@H]4CCCN(C(=O)CN(C)C)C4)c3c2)cc1C#N	CHEMBL4476303	active
CNS(=O)(=O)c1cc(-c2ccn3nc(N)c(C(=O)N[C@@H](CO)C4CC4)c3n2)cc2c1C(=O)N([C@@H](C)C(F)(F)F)C2	CHEMBL5171703	active
CC(=O)N1C[C@@H](C)N(c2cc(-c3cc(Cl)c4c(N)ncnn34)ccc2C#N)C(=O)C1(C)C	CHEMBL4095752	active
Cc1ccn2nc([C@H](C)Nc3ncnc4[nH]cc(-c5cccc6cc[nH]c56)c34)n(-c3ccccc3)c(=O)c12	CHEMBL4163527	active
CC(=O)Nc1cc2nc(-c3cc4c(c(NS(C)(=O)=O)c3)C(=O)N([C@@H](C)C3CC3)C4)ccn2n1	CHEMBL4778393	active
Cc1nc(NC(=O)C2(N)CC2)sc1-c1cnc(Cl)c(NS(=O)(=O)c2ccccc2)c1	CHEMBL4164664	active
CCn1c(-c2cnc(C)nc2)nc2c(N[C@H]3CCN(C(=O)C4CC4)C3)ncnc21	CHEMBL4853960	active
CCC(=O)N1CC[C@H](Nc2ncnc3c2nc(-c2cnn(CC)c2C)n3CC(F)F)C1	CHEMBL4853400	active
NOCCOCCOCCOCCC(=O)N1CCN(c2cnc3ccc(-c4cnc(Cl)c(NS(=O)(=O)c5ccc(F)cc5)c4)cc3n2)CC1	CHEMBL5219247	active
CN(Cc1nc2c(N3CCOCC3)nc(-c3cnc(N)nc3)nc2n1C)c1ncc(C(=O)NO)cn1	CHEMBL3827894	active
Cc1nc(-c2cn3c(n2)-c2ccc(N4CCCC4C4CCCN(C)C4)cc2OCC3)n(C(C)C)n1	CHEMBL3704705	active
CN(C)C(=O)c1cc(C2CCCN2c2cc(F)cc(F)c2)c2nc(N3CCOCC3)cnc2c1	CHEMBL4129062	active
Cc1nc(-c2cn3c(n2)-c2ccc(-c4ccnn4C4CCCN(C5(C)COC5)C4)cc2OCC3)n(C(C)C)n1	CHEMBL3704688	active
COc1nc(-c2ccc(NC(=O)Nc3ccc(C(=O)N4CCNC(C)(C)C4)cc3)cc2)nc(N2CCOCC2)n1	CHEMBL1808983	active
COc1ncc(-c2cc(OC3CCOCC3)c3nc(NC(C)=O)nc(C)c3c2)cc1NS(=O)(=O)c1ccc(F)cc1F	CHEMBL4159789	active
COc1ncc(-c2ccc3nccc(N4CCOCC4)c3c2)cc1NS(=O)(=O)c1ccc(F)cc1F	CHEMBL3895847	active
CNc1nc(C)c2cc(-c3cnc(OC)c(NS(=O)(=O)c4ccc(F)cc4F)c3)cc(O[C@H]3CCOC3)c2n1	CHEMBL4167026	active
CC(C)n1ncnc1-c1nc2c(s1)CCOc1cc(-c3ccc(N)nc3)ccc1-2	CHEMBL2381273	active
CC(=O)Nc1nc(-c2cc3c(s2)-c2ncccc2OCC3)c(-c2ccccc2Cl)[nH]1	CHEMBL2322501	active
Cc1ncc(-c2cc(OC3CCOCC3)c3nc(N)nc(C)c3c2)cc1NS(=O)(=O)c1ccc(F)cc1F	CHEMBL4168850	active
Cc1nc(-c2cn3c(n2)-c2ccc(-c4cnn(C5CN(CCO)C5)c4)cc2OCC3)n(C(C)C)n1	CHEMBL2386970	active
CC(=O)N1CCN(c2cccc(-c3cc(-c4nnc(C(C)C)o4)c4c(N)ncnn34)c2)C(=O)C1(C)C	CHEMBL4074193	active
CC(=O)N1CCN(c2cccc(-c3cc(-c4cc(C(C)C)no4)c4c(N)ncnn34)c2)C(=O)C1(C)C	CHEMBL4094693	active
CCc1nc2ccccc2n1-c1nc(N2CCOCC2)c2sc(CN3CCN(C(=O)C4CCC4)CC3=O)cc2n1	CHEMBL4752490	active
CC(=O)N1[C@H](C)CN(c2cccc(-c3cc(-c4ccnn4C4CCOCC4)c4c(N)ncnn34)c2)C[C@@H]1C	CHEMBL4083625	active
COc1ncc(-c2ccc3nccc(-c4ccc(CN5CCCC5)cc4)c3c2)cc1NS(=O)(=O)c1ccc(F)cc1F	CHEMBL3933347	active
O=C(Nc1ccc(C(=O)NCCN2CCCCC2)cc1)Nc1ccc(-c2nc(O[C@H]3CCOC3)nc(N3CCOCC3)n2)cc1	CHEMBL1808989	active
COc1ncc(-c2cc(OCC3CC3)c3nc(N)nc(C)c3c2)cc1NS(=O)(=O)c1ccc(F)cc1F	CHEMBL4169963	active
CCOc1c([C@H](C)n2nc(C)c3c(N)ncnc32)cc(Cl)c(C)c1C1CNC(=O)C1	CHEMBL4561896	active
CS(=O)(=O)N1CCN(Cc2cc3nc(-c4cccc(CO)c4)nc(N4CCOCC4)c3s2)CC1	CHEMBL1085160	active
CC(Nc1ncnc(N)c1C#N)c1nc2ccc(F)cc2c(N(C)C)c1-c1ccccn1	CHEMBL3403674	active
C[C@H](Nc1ncnc(N)c1C#N)c1nc2ccc(F)cc2c(N2CC(O)C2)c1-c1ccccn1	CHEMBL3403675	active
CC(Nc1nc(N)nc(N)c1C#N)c1c(-c2ccccc2)[nH]c2c(Cl)cccc2c1=O	CHEMBL4516283	active
C[C@@H]1COC(C)(C)C(=O)N1c1cc(-c2cc(C(F)(F)F)c3c(N)ncnn23)ccc1C#N	CHEMBL4084394	active
CC[C@H](N)C(=O)Nc1nc(C)c(-c2cnc(Cl)c(NS(=O)(=O)c3ccccc3)c2)s1	CHEMBL4168490	active
COc1ncc(-c2ccc3nccc(/C(C)=C/C(=O)N4CCC(O)CC4)c3c2)cc1NS(=O)(=O)c1ccc(F)cc1F	CHEMBL4750601	active
O=C(Nc1ccc(C(=O)NCCN2CCCC2)cc1)Nc1ccc(-c2nc(O[C@H]3CCOC3)nc(N3CCOCC3)n2)cc1	CHEMBL1808990	active
COc1ncc(-c2cc(-c3ccnc(N4C[C@@H](C)O[C@@H](C)C4)c3)cc3c2CNC3=O)cc1NS(C)(=O)=O	CHEMBL4863978	active
COc1ncc(-c2cc(OC[C@@H]3CCCN(Cc4c(C)nn(C)c4C)C3)c3cnn(C)c3n2)cc1NS(C)(=O)=O	CHEMBL4248505	active
COc1cccc(Nc2nc(-c3cccc4[nH]ncc34)nc3c2cnn3C)c1	CHEMBL1257186	active
Cn1ncc2c(NCCCS(C)(=O)=O)nc(-c3cccc4n[nH]cc34)nc21	CHEMBL1234878	active
O=C(c1cc([C@H]2CCCN2c2cc(F)cc(F)c2)c2oc(N3CCOCC3)cc(=O)c2c1)N1CC1	CHEMBL4101005	active
CCn1nnc2c(N3CCOCC3)nc(-c3ccc(NC(=O)Nc4ccc(C(=O)N(C)C)cc4)cc3)nc21	CHEMBL591358	active
Cc1ccn2nc([C@H](C)Nc3ncnc4[nH]cc(Cc5cccc(O)c5)c34)n(-c3ccccc3)c(=O)c12	CHEMBL3979863	active
CN(C)CCNC(=O)c1ccc(NC(=O)Nc2ccc(-c3nc(N4CCOCC4)c4ccn(CC(F)(F)F)c4n3)cc2)cc1	CHEMBL1092073	active
Cn1ncc2c(Nc3ccc(S(C)(=O)=O)cc3)nc(-c3cccc4[nH]ncc34)nc21	CHEMBL1257534	active
O=C(Nc1ccc(CCO)cc1)Nc1nc(N2CCOCC2)c2ccccc2n1	CHEMBL4751330	active
COc1ncc(-c2cc3c(C)nc(N)nc3n(C3CCOCC3)c2=O)cc1F	CHEMBL3649018	active
COc1ncc(-c2cc3c(C)nc(N)nc3n([C@H]3CC[C@H](OCCO)CC3)c2=O)cc1F	CHEMBL3652257	active
Cc1nc(-c2cn3c(n2)-c2ccc(N4CCC4C4CCN(C(C)C)CC4)cc2OCC3)n(C(C)C)n1	CHEMBL3704692	active
Cc1nc(-c2cn3c(n2)-c2cc([C@@H](C)N4CCN(C(C)C)CC4)c(F)cc2OCC3)n(C(C)C)n1	CHEMBL3704721	active
C[C@H](Nc1nc(N)nc(N)c1C#N)c1cc2ccc(F)cn2c(=O)c1-c1ccccc1	CHEMBL4794328	active
O=C(Nc1ccc(CCO)cc1)Nc1ccc(-c2nc(N3CCOCC3)nc(N3CCOCC3)n2)cc1	CHEMBL605121	active
CCC(=O)N1CC[C@H](Nc2ncnc3c2CN(c2cnc(OC)c(C(F)(F)F)c2)CC3)C1	CHEMBL3643413	active
COc1ncc(-c2cc3c(C)nc(N)nc3s2)cc1NS(=O)(=O)c1ccc(Cl)s1	CHEMBL4226602	active
C=CC(=O)N1CCN(S(=O)(=O)c2cccc(Nc3ncc4c(n3)N(C)c3ccc(C)cc3C(=O)N4C)c2)CC1	CHEMBL3979343	active
CN(C(=O)c1cc2c(s1)-c1ccc(C(N)=O)cc1OCC2)c1ccccc1Cl	CHEMBL1796275	active
CNC(=O)c1ccc(NC(=O)Nc2ccc(-c3nc(N4CCOCC4)nc(N4CCOCC4)n3)cc2)cc1	CHEMBL597825	active
CCNc1nc(C)c2cc(-c3cnc(OC)c(NS(=O)(=O)c4ccc(F)cc4F)c3)cc(OC3CCOCC3)c2n1	CHEMBL4177219	active
CC(=O)N1CCN(c2cc(-c3cc(Cl)c4c(N)ncnn34)ccc2Cl)C(=O)C1(C)C	CHEMBL4097222	active
O=S(=O)(Nc1cc(-c2ccc3nccc(-c4ccc(CN5CCOCC5)cc4)c3c2)cnc1Cl)c1ccc(F)cc1	CHEMBL3940597	active
COc1ncc(-c2ccc3ncc(NC(=O)CN4CCCC(O)C4)c(OC)c3c2)cc1NS(=O)(=O)c1ccc(F)cc1F	CHEMBL4101502	active
C[C@@H]1CN(C(=O)CO)C[C@H](C)N1c1cccc(-c2cc(-c3ccnn3C3CCOCC3)c3c(N)ncnn23)c1	CHEMBL4064155	active
CC(C)n1ncnc1-c1nc2c(s1)CCOc1cc(-c3ncc[nH]3)ccc1-2	CHEMBL2381270	active
C[C@@H](C1CC1)N1Cc2cc(-c3cnc4[nH]cc(-c5cnn(C)c5)c4c3)cc(S(C)(=O)=O)c2C1=O	CHEMBL4758027	active
CCc1ccc([N+](=O)[O-])cc1S(=O)(=O)N(C)/N=C/c1cnn2ccc(C#N)cc12	CHEMBL1928722	active
COc1ncc(-c2cc(OCC3CC3)c3ncnc(C)c3c2)cc1NS(=O)(=O)c1ccc(F)cc1F	CHEMBL4580784	active
Cc1c(CN2CCN(C(=O)c3cc4cccc(C(N)=O)c4o3)CC2)sc2c(N3CCOCC3)nc(-c3cnc(N)nc3)nc12	CHEMBL4865059	active
COc1ncc(-c2ccc3nccc(/C(C)=C/C(=O)N(C)CCO)c3c2)cc1NS(=O)(=O)c1ccc(F)cc1F	CHEMBL4741551	active
COc1ncc(-c2cc(OC3CCCCC3)c3ncnc(C)c3c2)cc1NS(=O)(=O)c1ccc(F)cc1F	CHEMBL4585873	active
C[C@H](Nc1nc(N)nc(N)c1C#N)c1nc2cccc(Cl)c2c(=O)n1-c1cc(Cl)cc(C(F)F)c1	CHEMBL3805116	active
COc1cc(-c2c[nH]c3ncc(-c4cc(C)c5c(c4)CN([C@@H](C)C4CC4)C5=O)cc23)ccc1C(=O)O	CHEMBL4781463	active
Cc1nc(-c2cn3c(n2)-c2ccc(N4CCCC45CCCN(C(C)C)C5)cc2OCC3)n(C(C)C)n1	CHEMBL3704720	active
CNc1nc(C)c2cc(-c3ccc(O)c(OC)c3)c(=O)n(C3CCCC3)c2n1	CHEMBL3648910	active
O=S(=O)(Nc1cc(-c2ccc3nncc(N4CCNCC4)c3c2)cnc1Cl)c1ccccc1	CHEMBL4865341	active
COc1ncc(-c2cc3c(C)nc(N)nc3n([C@H]3CC[C@@H](OCC(N)=O)CC3)c2=O)cc1F	CHEMBL2375963	active
CCNc1nc(C)c2cc(-c3cnc(OC)nc3)c(=O)n([C@H]3CC[C@H](O)CC3)c2n1	CHEMBL3652249	active
CNc1nc(C)c2cc(-c3cnc4[nH]ccc4c3)c(=O)n(CC3CCOC3)c2n1	CHEMBL3648980	active
CCCC(=O)Nc1nc(C)c2cc(-c3cnc(OC)c(NS(=O)(=O)c4ccc(F)cc4F)c3)sc2n1	CHEMBL4225608	active
CCC(=O)N1CC[C@H](Nc2ncnc3c2nc(-c2cnn(CC)c2C)n3C)C1	CHEMBL4441262	active
COc1ncc(-c2ccc3nccc(-c4ccc(CN5CCOCC5)cc4)c3c2)cc1NS(=O)(=O)c1ccc(F)cc1	CHEMBL3905930	active
C=CCN1CCN(Cc2cc3nc(-n4c(CC)nc5ccccc54)nc(N4CCOCC4)c3s2)C(=O)C1	CHEMBL4788725	active
CCc1nc2ccccc2n1-c1nc(N2CCOCC2)c2sc(CN3CCN(C4CCC(=O)CC4)CC3=O)cc2n1	CHEMBL4743492	active
NC(=O)C1CCCCN1C(=O)c1ccc(NC(=O)Nc2ccc(-c3nc(N4CCOCC4)nc(N4CCOCC4)n3)cc2)cc1	CHEMBL5079887	active
CCN(Cc1ccc(-c2ccnc3ccc(-c4cnc(OC)c(NS(=O)(=O)c5ccc(F)cc5F)c4)cc23)cc1)C1CCCCC1	CHEMBL3896400	active
NC(=O)C1CCCN(C(=O)c2ccc(NC(=O)Nc3ccc(-c4nc(N5CCOCC5)nc(N5CCOCC5)n4)cc3)cc2)C1	CHEMBL5091543	active
CNc1nc(C)c2cc(-c3cnc(OC)c(NS(=O)(=O)c4ccc(F)cc4F)c3)sc2n1	CHEMBL4225722	active
C[C@H](Nc1nc(N)nc(N)c1C#N)c1nc2cccc(Cl)c2c(=O)n1-c1cccc(CC(F)F)c1	CHEMBL3806251	active
COc1ncc(-c2cc3c(C)nc(N)nc3n([C@H]3CC[C@H](OC)CC3)c2=O)cc1F	CHEMBL3648957	active
CSc1nn2c(=O)cc(N3CCOCC3)nc2n1Cc1cccc(Cl)c1Cl	CHEMBL2018215	active
Cc1cc(-c2cnc3[nH]cc(-c4ccc(C(=O)O)c(C5CC5)c4)c3c2)cc2c1C(=O)N([C@@H](C)C1CC1)C2	CHEMBL4794110	active
COc1c(OC[C@H](O)CN(C)C)ccc2c1N=C(NC(=O)c1cccnc1)N1CCN=C21	CHEMBL3639435	active
Cc1nc(N)nc2c1cc(-c1cnc3[nH]ccc3c1)c(=O)n2[C@H]1CC[C@@H](O)CC1	CHEMBL3648950	active
CCn1c(-c2cnc(C)nc2)nc2c(N[C@H]3CCN(C(=O)C4CCOC4)C3)ncnc21	CHEMBL4865449	active
COc1ncc(-c2cc(OC3CCC(F)(F)CC3)c3nc(N)nc(C)c3c2)cc1NS(=O)(=O)c1ccc(F)cc1F	CHEMBL4173411	active
COc1ncc(-c2cc(OCC3CCN(C)CC3)c3ncnc(C)c3c2)cc1NS(=O)(=O)c1ccc(F)cc1F	CHEMBL4561621	active
CCn1c(-c2ccc(C(F)(F)F)nc2)nc2c(O[C@H]3CCN(C(=O)[C@H]4C[C@@H](OC)C4)C3)ncnc21	CHEMBL4859422	active
COCCOc1cc(-c2cnc(OC)c(NS(=O)(=O)c3ccc(F)cc3F)c2)cc2c(C)nc(N)nc12	CHEMBL4159325	active
N#Cc1c(N)nc(N)nc1N1C[C@H](OC(=O)NCc2ccc(C(=O)NO)cc2)C[C@H]1c1nc2cccc(Cl)c2c(=O)n1-c1ccccc1	CHEMBL5218671	active
CC(=O)N1CCN(c2cc(-c3cc(Cl)c4c(N)ncnn34)ccc2C(F)(F)F)C(=O)C1(C)C	CHEMBL4078237	active
Cc1cc(-c2cnc3[nH]cc(-c4ccc(C(=O)O)c(C(F)(F)F)c4)c3c2)cc2c1C(=O)N([C@@H](C)C1CC1)C2	CHEMBL4744413	active
CCOC(=O)c1ccc(NC(=O)Nc2ccc(-c3nc(N4CCOCC4)c4ncccc4n3)cc2)cc1	CHEMBL4081617	active
COc1ncc(-c2cc3c(C)nc(N)nc3n(C3CCCC3)c2=O)cc1F	CHEMBL3649010	active
CC(=O)N1C[C@@H](C)N(c2cc(-c3cc(C(F)(F)F)c4c(N)ncnn34)ccc2C#N)C(=O)C1(C)C	CHEMBL4083358	active
O=C(Nc1ccc(-c2nc(N3CCOCC3)nc(N3CCOCC3)n2)cc1)Nc1cccnc1	CHEMBL599668	active
Cc1c(CN2CCN(C(=O)C(C)(C)O)CC2)sc2c(N3CCOCC3)nc(-c3cnc(N)nc3)nc12	CHEMBL1922095	active
COc1cccc(Nc2nc(-c3cccc4onc(C)c34)nc3c2cnn3C)c1	CHEMBL1257304	active
C[C@H](Nc1ncnc(N)c1C#N)c1nc2ccc(F)cc2c(NCCN(C)C)c1-c1ccccc1	CHEMBL3403671	active
CN1CCN(C(=O)c2ccc(NC(=O)Nc3ccc(-c4nc(O[C@H]5CCOC5)nc(N5CCOCC5)n4)cc3)cc2)CC1	CHEMBL1808991	active
CCC(=O)N1CCN(S(=O)(=O)c2cccc(Nc3ncc4c(n3)N(C)c3ccc(C)cc3C(=O)N4C)c2)CC1	CHEMBL3942643	active
O=c1c2c(Cl)cccc2nc([C@@H](Nc2ncnc3nc[nH]c23)C2CCC2)n1-c1ccccc1	CHEMBL4876188	active
COc1ncc(-c2cc(OC(F)F)c3ncnc(C)c3c2)cc1NS(=O)(=O)c1ccc(F)cc1F	CHEMBL4517643	active
CCn1c(-c2cnc(C)nc2)nc2c(-c3ccc4c(c3)[C@](C)(NCC(C)(C)F)C(=O)N4)ncnc21	CHEMBL4743715	active
Cc1cccc2cc([C@H](C)Nc3ncnc(N)c3C#N)c(-c3ccccc3)c(=O)n12	CHEMBL4787659	active
C[C@H](Nc1nc(N)nc(N)c1C#N)c1nc2cccc(Cl)c2c(=O)n1-c1cncc(F)c1	CHEMBL3982635	active
COc1ncc(-c2ccc3ncn(C[C@@H](C)C(=O)NCCO)c(=O)c3c2)cc1NS(=O)(=O)c1ccc(F)cc1Cl	CHEMBL4644445	active
CS(=O)(=O)N1CCN(Cc2cc3nc(-c4cccc5[nH]ccc45)nc(N4CCOCC4)c3s2)CC1	CHEMBL2165672	active
COc1ncc(-c2ccc3nccc(-c4ccc(CN5CCN(C(C)C)CC5)cc4)c3c2)cc1NS(=O)(=O)c1ccc(F)cc1F	CHEMBL3923330	active
CS(=O)(=O)Nc1cc(-c2ccn3nc(N)c(C(=O)NC4CC4)c3n2)cc2c1C(=O)N([C@@H](C1CC1)C(F)(F)F)C2	CHEMBL5187986	active
C[C@@H](C1CC1)N1Cc2cc(-c3ccn4nc(N)c(C(=O)NC5CC5)c4n3)cc(S(=O)(=O)C3CC3)c2C1=O	CHEMBL5182329	active
Cc1nc(N)nc2c(OC3CCOCC3)cc(-c3cnc(Cl)c(NS(=O)(=O)c4ccc(F)cc4)c3)cc12	CHEMBL4176704	active
CC(=O)N1CCN(c2cccc(-c3cc(-c4ccnn4C4CCOCC4)c4c(N)ncnn34)c2)[C@@H](C)C1	CHEMBL4083101	active
CCn1c(-c2ccc(C(F)(F)F)nc2)nc2c(N[C@H]3CCN(C(=O)C4CC4)C3)ncnc21	CHEMBL4847079	active
Cc1ncc(-c2cc3c(-c4ccncc4)ncnc3s2)cc1NS(=O)(=O)c1ccc(F)cc1F	CHEMBL3577924	active
COc1c([C@H](C)Nc2ncnc3[nH]cnc23)cc(Cl)c(C)c1-c1cncc(S(C)(=O)=O)c1	CHEMBL4446120	active
CNC(=O)c1ccc2c(c1)OCCc1cc(C(=O)N(C)c3ccc(C(=O)N(C)C)cc3Cl)sc1-2	CHEMBL1796761	active
Oc1cccc(-c2nc(N3CCOCC3)c3oc4ncccc4c3n2)c1	CHEMBL573339	active
CCNc1nc(C)c2cc(-c3cnc4[nH]ccc4c3)c(=O)n(C3CCCC3)c2n1	CHEMBL3648922	active
CCc1nc2ccccc2n1-c1nc(N2CCOCC2)c2nc(N(C)C3CN(C4CCS(=O)(=O)CC4)C3)n(C)c2n1	CHEMBL2414297	active
CC(C)n1nc(N)nc1-c1nc2c(s1)CCOc1cc(-c3cnn(CCO)c3)ccc1-2	CHEMBL2381382	active
CNc1nc(C)c2cc(-c3cnc(OC)c(NS(=O)(=O)c4ccc(F)cc4F)c3)cc(OC3CCOC(C)(C)C3)c2n1	CHEMBL4163575	active
COc1ncc(-c2ccc3ncnc(N[C@H]4CCCN(C(=O)c5coc([N+](=O)[O-])c5)C4)c3c2)cc1C#N	CHEMBL4457318	active
CNc1nc(C)c2cc(-c3ccc(OC)nc3)c(=O)n([C@H]3CC[C@H](O)CC3)c2n1	CHEMBL3652247	active
CC(C)c1ccc([N+](=O)[O-])cc1S(=O)(=O)N(C)/N=C/c1cnn2ccc(C#N)cc12	CHEMBL1928723	active
COc1ncc(-c2cc(OC[C@@H]3CCCN(CC4(C)COC4)C3)c3cnn(C)c3n2)cc1NS(C)(=O)=O	CHEMBL4247328	active
C[C@@H]1COCCN1c1nc(-c2ccc(NC(=O)Nc3ccc(C(=O)N4CCC[C@H]4C(N)=O)cc3)cc2)nc(N2CCOCC2)n1	CHEMBL5080996	active
C[C@H](Nc1ncnc(N)c1C(F)(F)F)c1nc2cccc(Cl)c2c(=O)n1-c1ccccc1	CHEMBL3805983	active
O=C1NCc2c1cc(O[C@@H]1CCN(C(=O)C3CC3)C1)cc2-c1cc(O)cc(F)c1	CHEMBL4852413	active
C[C@H](Nc1nc(N)nc(N)c1C#N)c1nc2c(Cl)ccc(Cl)c2c(=O)n1-c1cnc(N)cn1	CHEMBL3954098	active
COc1ncc(-c2cc(OCCN(C)c3ncc(C(=O)NO)cn3)c3ncnc(C)c3c2)cc1NS(=O)(=O)c1ccc(F)cc1F	CHEMBL4444204	active
CNC(=O)[C@H](C)Cn1cnc2ccc(-c3cnc(OC)c(NS(=O)(=O)c4ccc(F)cc4Cl)c3)cc2c1=O	CHEMBL4632970	active
COc1ccc(CN2CCC(c3ccc4nc(C(=O)N5CCN(Cc6ccc(C(F)(F)F)cc6)CC5)cn4c3)CC2)cn1	CHEMBL3904401	active
CC(C)n1ncnc1-c1nc2c(s1)CCOc1cc(-c3cnn(CS(C)(=O)=O)c3)ccc1-2	CHEMBL2381375	active
Cc1ccn2nc([C@H](C)Nc3ncnc(N)c3Sc3cccc(O)c3)n(-c3ccccc3)c(=O)c12	CHEMBL4167220	active
Cc1cc(-c2ccn3nc(N)c(C(=O)N[C@H]4CNC(=O)C4)c3n2)cc2c1C(=O)N([C@@H](C)C1CC1)C2	CHEMBL5172570	active
Cc1cc(-c2ccn3nc(N)c(C(=O)N[C@H]4CCOC4)c3n2)cc2c1C(=O)N([C@@H](C)C1CC1)C2	CHEMBL5203565	active
CN(C)C1CCN(Cc2cc3nc(-c4c(F)ccc5[nH]ccc45)nc(N4CCOCC4)c3s2)CC1	CHEMBL2165666	active
Cc1cc(-c2ccn3nc(N)c(C(=O)NC4COC4)c3n2)cc2c1C(=O)N([C@@H](C)C1CC1)C2	CHEMBL5177379	active
CC(C)(C(N)=O)N1CCN(Cc2cc3nc(-c4cccc5[nH]ccc45)nc(N4CCOCC4)c3s2)CC1	CHEMBL2165671	active
Nc1ncnn2c(-c3ccnc(N4CCNCC4)c3)cc(-c3ccnn3C3CCOCC3)c12	CHEMBL4082528	active
C[C@@H](C1CC1)N1Cc2cc(-c3ccn4nc(N)c(C(=O)NC5CC5)c4n3)cc(OC(F)F)c2C1=O	CHEMBL5200339	active
COc1c([C@H](C)Nc2ncnc(N)c2C#N)cc(Cl)c(C)c1-c1ccc(C(=O)N(C)C)cn1	CHEMBL4444112	active
CCn1ccc2c(N3CCOCC3)nc(-c3ccc(NC(=O)Nc4ccc(C(=O)NCCN(C)C)cc4)cc3)nc21	CHEMBL1092402	active
CNc1nc(C)c2cc(-c3cnc(OC)c(NS(=O)(=O)c4ccc(F)cc4F)c3)cc(OCC3CCOCC3)c2n1	CHEMBL4164634	active
CC(C)[C@H](Nc1ncnc2nc[nH]c12)c1nc2cccc(F)c2c(=O)n1-c1ccccc1	CHEMBL4847494	active
O=C(Nc1ccc(CCO)cc1)Nc1ccc(-c2nc(N3CCOCC3)c3ncccc3n2)cc1	CHEMBL4102783	active
COc1ncc(-c2ccc3ncc(C(=O)NCc4cn(CCN5CCOCC5)nn4)n3c2)cc1NS(=O)(=O)c1ccc(F)cc1F	CHEMBL4461136	active
CCn1c(-c2cnc(C)nc2)nc2c(-c3ccc4c(c3)[C@](C)(Cc3ccccc3)C(=O)N4)ncnc21	CHEMBL4744546	active
COc1ccc(Cn2c(=O)n(C)c3c4cc(-c5cnc(OC)c(NS(C)(=O)=O)c5)ccc4ncc32)cc1	CHEMBL4560054	active
Cc1nc(-c2cn3c(n2)-c2cc([C@H](C)N4CCN(C(C)(C)C)CC4)ncc2OCC3)n(C(C)C)n1	CHEMBL3704701	active
C[C@@H](C1CC1)N1Cc2cc(-c3ccn4nc(N)c(C(=O)N[C@H]5CC[C@@](C)(O)CC5)c4n3)cc(OC(F)F)c2C1=O	CHEMBL5209268	active
C[C@H](Nc1ncnc(N)c1C#N)c1nc2ccc(F)cc2n1C1CC1	CHEMBL4747926	active
CC(=O)N1CCN(c2cccc(-c3cc(-c4cnn(C5CC5)c4)c4c(N)ncnn34)c2)C(=O)C1(C)C	CHEMBL4087215	active
C[C@H](Nc1ncnc(N)c1C#N)c1nc2ccc(F)cc2n1-c1ccccc1	CHEMBL2216895	active
COc1ncc(-c2nc3c(N4CCOC[C@H]4C)ncnc3s2)cc1NS(=O)(=O)c1ccc(F)cc1F	CHEMBL4788408	active
COc1c([C@H](C)n2nc(C)c3c(N)ncnc32)cc(Cl)c(C#N)c1C1CN(C[C@H](C)O)C1	CHEMBL4593387	active
Cc1ncc(-c2ccn3ncc(-c4ccc5c(c4)C(C)(CC4CC4)C(=O)N5)c3n2)cn1	CHEMBL4449778	active
Cc1ncc(-c2nc3c(-c4ccc5c(c4)[C@@]4(CCCN4C(=O)C4CC4)C(=O)N5C)ncnc3n2C)cn1	CHEMBL4776201	active
Cc1cc(-c2ccn3nc(N)c(C(=O)N[C@H]4C[C@H](O)C4)c3n2)cc2c1C(=O)N([C@@H](C)C1CC1)C2	CHEMBL5190157	active
C[C@H](Nc1nc(N)nc(N)c1C#N)c1nc2cccc(Cl)c2c(=O)n1-c1cccc(C#N)c1	CHEMBL3804960	active
C[C@H](Nc1nc(N)nc(N)c1Cl)c1nc2cccc(Cl)c2c(=O)n1-c1ccon1	CHEMBL4059461	active
NC(=O)[C@@H]1C[C@@H]2C[C@@H]2N1C(=O)c1ccc(NC(=O)Nc2ccc(-c3nc(N4CCOCC4)nc(N4CCOCC4)n3)cc2)cc1	CHEMBL5083002	active
CC(=O)N1CCN(c2cc(-c3cc(C(F)(F)F)c4c(N)ncnn34)ccc2S(C)(=O)=O)C(=O)C1(C)C	CHEMBL4073255	active
CN(C)c1ccc2c(CC(=O)O[C@@H]3CC(=O)c4coc5c4[C@@]3(C)c3ccc4c(c3C5=O)CCC4=O)cc(=O)oc2c1	CHEMBL383037	active
Cc1ccn2nc([C@H](C)Nc3ncnc4[nH]cc(-c5cccc(F)c5O)c34)n(-c3ccccc3)c(=O)c12	CHEMBL4174047	active
CC(=O)N1CCN(c2cc(-c3cc(C(F)(F)F)c4c(N)ncnn34)ccc2C(F)(F)F)C(=O)C1(C)C	CHEMBL4094814	active
CC(C)(O)C1CCN(Cc2nc3c(N4CCOCC4)nc(-c4c(F)ccc5[nH]ccc45)nc3[nH]2)CC1	CHEMBL2152775	active
CCC(=O)N1CC[C@H](Nc2ncnc3c2nc(-c2cnc(C)nc2)n3CC)C1	CHEMBL4866823	active
C[C@@H](C1CC1)N1Cc2cc(-c3ccn4nc(N)c(-c5cnn(C)c5)c4n3)cc(C(F)(F)F)c2C1=O	CHEMBL4782083	active
O=C1NC(=S)S/C1=C\c1ccc2c(c1)N(CCc1ccc(C(F)(F)F)cc1)C(=O)CO2	CHEMBL393121	active
Cc1nc(-c2cn3c(n2)-c2ccc(N4CCCC4C4CCCCN4C)cc2OCC3)n(C(C)C)n1	CHEMBL3704709	active
COc1c(OC[C@H](O)CN2CCCC2)ccc2c1N=C(NC(=O)c1cncnc1)N1CCN=C21	CHEMBL3644667	active
Cc1nc(-c2cn3c(n2)-c2cc([C@H](C)N4CCN(C(C)(C)CO)CC4)c(F)cc2OCC3)n(C(C)C)n1	CHEMBL3704728	active
Cc1cc(-c2ccn3nc(N)c(C(=O)N[C@H]4CC[C@H](N)CC4)c3n2)cc2c1C(=O)N([C@@H](C)C1CC1)C2	CHEMBL5178231	active
CCc1nc2ccccc2n1-c1nc(N2CCOCC2)c2nc(CN3CCN(C(C)(C)C(N)=O)CC3)n(C)c2n1	CHEMBL2171939	active
CCc1nc2ccccc2n1-c1nc(N2CCOCC2)c2nc(CN3CC(C4CCOCC4)C3)n(C)c2n1	CHEMBL2171942	active
CC(C)c1nc2ccccc2n1-c1nc(N2CCOCC2)c2nc(CN3CCC(C(C)(C)O)CC3)n(C)c2n1	CHEMBL2171952	active
CCc1ncnc(N2CCOCC2)c1C#Cc1cnc(OC)c(NS(=O)(=O)CCOC)c1	CHEMBL3660121	active
CCc1ncnc(N2CCOCC2)c1C#Cc1cnc(OC)c(NS(=O)(=O)CC)c1	CHEMBL3660119	active
CN1CCN(Cc2cccc3c2CCN3C(=O)Cc2nc(N3CCOCC3)cc(=O)[nH]2)CC1	CHEMBL3112860	active
CC(=O)Nc1cn2cc(-c3cnc(N)c(OC(C)C)n3)ccc2n1	CHEMBL3753366	active
COC1CCN(c2ncnc(C)c2C#Cc2cnc(C)c(NS(=O)(=O)c3ccccc3)c2)CC1	CHEMBL3660117	active
CC(Nc1ccccc1)c1cc(C(=O)NCCN(C)C)cc2c(=O)cc(N3CCOCC3)oc12	CHEMBL3656388	active
C[C@@H]1CN(c2cc(=O)c3cc(C(=O)N(C)C)cc(CN(C)c4cc(F)cc(F)c4)c3o2)CCO1	CHEMBL3797698	active
CCN(C)C(=O)c1cc(C(C)Nc2cc(F)cc(F)c2)c2oc(N3CCOCC3)cc(=O)c2c1	CHEMBL3408258	active
C[C@H](Nc1nc(N)nc(N)c1C#N)c1nc2cccc(Cl)c2c(=O)n1-c1cnc(N)cn1	CHEMBL3913858	active
N#Cc1c(N)nc(N)nc1N[C@H](c1nc2cccc(Cl)c2c(=O)n1-c1cncc(F)c1)C1CC1	CHEMBL3948051	active
CN(CCO)C(=O)c1cc(C2CCCN2c2cc(F)cc(F)c2)c2oc(N3CCOCC3)cc(=O)c2c1	CHEMBL4067312	active
Cc1nnc(NS(=O)(=O)c2ccc(NCc3cc(C(=O)O)cc(-c4ccc5c(c4)OCCO5)c3)cc2)s1	CHEMBL3582356	active
C[C@H](Nc1nc(N)nc(N)c1C#N)c1nc2cccc(C(F)(F)F)c2c(=O)n1-c1cccnc1	CHEMBL3927130	active
C[C@H](Nc1nc(N)nc(N)c1C#N)c1nn(-c2cccnc2)c2cc(Cl)ccc12	CHEMBL5187387	active
CC[C@H](Nc1nc(N)nc(N)c1C#N)c1nc2cccc(Cl)c2c(=O)n1-c1cccnc1	CHEMBL3897420	active
CC(Nc1cc(F)c(F)c(F)c1)c1cc(C(=O)N(C)C)cc2c(=O)cc(N3CCOCC3)oc12	CHEMBL3656402	active
O=C(Nc1ccc(-c2nc(N3CCOCC3)nc(N3CCOCC3)n2)cc1)Nc1cccs1	CHEMBL599667	active
COc1ccc2c(nc(C(F)F)n2-c2nc(N3CCOCC3)nc(N3CCOCC3)n2)c1O	CHEMBL1911114	active
CN(C)C(C)(C)c1cccc(-c2cc(-c3ccnn3C3CCOCC3)c3c(N)ncnn23)c1	CHEMBL4576417	active
CC(Nc1ccc(F)cc1)c1cc(C(=O)NCCN(C)C)cc2c(=O)cc(N3CCOCC3)oc12	CHEMBL3656386	active
Nc1ncnn2c(-c3cccc(C(=O)N4CCCC4)c3)cc(-c3ccnn3C3CCCCC3)c12	CHEMBL4450960	active
Cc1nc(N)nc2c1cc(-c1cnc3[nH]ccc3c1)c(=O)n2C1CCC1	CHEMBL3648974	active
Cc1ncc(C#Cc2c(C)ncnc2N2CCOCC2)cc1NS(=O)(=O)N1CCCC1	CHEMBL3660108	active
CC(=O)N1CCN(c2ncnc(C)c2C#Cc2cnc(C)c(NS(=O)(=O)c3ccccc3)c2)CC1	CHEMBL3660105	active
Cc1ncc(C#Cc2c(C)ncnc2N2CCN(C)C(=O)C2)cc1NS(=O)(=O)c1ccccc1	CHEMBL3660104	active
Cc1ncc(C#Cc2c(C)ncnc2N2CCOCC2)cc1NS(=O)(=O)c1c(C)noc1C	CHEMBL3660098	active
C[C@@H]1CN(c2cc(=O)c3cc(C(=O)N(C)C)cc(CN4CCOc5c(F)cccc54)c3o2)CCO1	CHEMBL3798914	active
Cc1ncc(C#Cc2c(C)ncnc2N2CCOCC2)cc1NS(=O)(=O)C(C)C	CHEMBL3655892	active
Cc1ncc(C#Cc2c(C)ncnc2N2CCOCC2)cc1NS(=O)(=O)c1ccco1	CHEMBL3655903	active
Cc1nc(N)nc(N[C@@H](C)c2nc3cccc(NCc4ccc(C(=O)NO)cc4)c3c(=O)n2-c2ccccc2)c1C#N	CHEMBL4526673	active
CCc1ncnc(N2CCCCC2)c1C#Cc1cnc(C)c(NS(C)(=O)=O)c1	CHEMBL3655898	active
C[C@H](Nc1nc(N)nc(N)c1C#N)c1nc2cccc(Cl)c2c(=O)n1-c1ccc(F)cc1	CHEMBL3805938	active
COc1ncc(-c2cc3c(C)nc(N)nc3n(C3CCCC3)c2=O)cn1	CHEMBL3649011	active
CCc1nc2ccccc2n1-c1nc(N2CCOCC2)c2sc(CN3CCN(C(=O)C4CCCC4)CC3=O)cc2n1	CHEMBL4762689	active
C[C@H](Nc1ncnc(N)c1C#N)c1nc2ccc(F)cc2c(C(N)=O)c1-c1ccccc1	CHEMBL4555334	active
CC(=O)Nc1cn2nc(-c3cnc(N)c(C(F)(F)F)c3)ccc2n1	CHEMBL2418953	active
Nc1ncnn2c(-c3cccc(CN4CCOCC4)c3)cc(-c3ccnn3C3CCOCC3)c12	CHEMBL4446562	active
Cc1ncc(C#Cc2c(C)ncnc2N2CCCOCC2)cc1NS(=O)(=O)c1ccccc1	CHEMBL3660116	active
COC(C)c1nc2ccccc2n1-c1nc(N2CCOCC2)c2nc(CN3CCC(C(C)(C)O)CC3)n(C)c2n1	CHEMBL2171949	active
CCc1nc2ccccc2n1-c1nc(N2CCOCC2)c2nc(CN3CCC(C(C)(C)O)CC3)n(C)c2n1	CHEMBL2171944	active
CC(C)[C@H]1COC(=O)N1Cc1cccc(-c2cc(-c3ccnn3C3CCOCC3)c3c(N)ncnn23)c1	CHEMBL4592486	active
O=C(NOCCOCCOCCOCCC(=O)N1CCN(c2cnc3ccc(-c4cnc(Cl)c(NS(=O)(=O)c5ccc(F)cc5)c4)cc3n2)CC1)c1ccc(F)c(F)c1Nc1ccc(I)cc1F	CHEMBL5219124	active
Cc1cccc2nc(-c3ccccc3Cl)c(Cn3nc(C#N)c4c(N)ncnc43)nc12	CHEMBL2216888	active
Nc1ncc(-c2cc(Nc3cnc4ccccc4c3)nc(N3CCOCC3)n2)cn1	CHEMBL1672323	active
CCc1nc(N)nc(N2CCC(OC)CC2)c1C#Cc1cnc(C)c(NS(C)(=O)=O)c1	CHEMBL3655888	active
Cc1ncc(C#Cc2c(C)ncnc2N2CCOC[C@H]2C)cc1NS(=O)(=O)c1ccccc1	CHEMBL3660113	active
CN1CCN(c2cccc(-c3cc(-c4ccnn4C4CCOCC4)c4c(N)ncnn34)c2)CC1	CHEMBL4062954	active
COc1ncc(-c2ccc3nccc(C#CCN4CCN(S(C)(=O)=O)CC4)c3c2)cc1NS(=O)(=O)c1ccc(F)cc1F	CHEMBL3763244	active
COc1ncc(-c2cc(OC(C)C)c3ncnc(C)c3c2)cc1NS(=O)(=O)c1ccc(F)cc1F	CHEMBL4440542	active
C[C@@H](Nc1cc(F)cc(F)c1)c1cc(C(=O)NCCN(C)C)cc2ncc(N3CCOCC3)nc12	CHEMBL4128507	active
Oc1cccc(-c2nc(N3CCOCC3)c3sccc3n2)c1	CHEMBL510164	active
Cc1ccc2c(c1)C(=O)N(C)c1cnc(Nc3cccc(S(=O)(=O)N4CCC(O)CC4)c3)nc1N2C	CHEMBL3959351	active
COc1ncc(-c2cnc3nc(N)nc(C)c3c2)cc1NS(=O)(=O)c1ccc(F)cc1F	CHEMBL3112718	active
C[C@H](Nc1ncnc(N)c1C#N)c1nc2cccc(Cl)c2c(=O)n1-c1cncc(N)c1	CHEMBL3903107	active
CNc1nc(C)c2cc(-c3cnc(OC)c(NS(=O)(=O)c4ccc(F)cc4F)c3)cc(OCC3CCOC3)c2n1	CHEMBL4171472	active
O=C1COc2ccc(-c3cnc(Cl)c(NS(=O)(=O)c4ccc(F)cc4)c3)cc2N1c1ccc(Cl)cc1	CHEMBL4519698	active
Cc1c(-c2cccc(C(=O)N3CCN(C)CC3)c2)sc2c(N3CCOCC3)nc(-c3cnc(N)nc3)nc12	CHEMBL1093267	active
COc1ncc(-c2nc3c(N4CCOC[C@@H]4C)ncnc3s2)cc1NS(=O)(=O)c1ccc(F)cc1F	CHEMBL4759861	active
O=c1c2c(Cl)ccn2nc([C@@H]2CCCN2c2ncnc3[nH]cnc23)n1-c1ccccc1	CHEMBL4438693	active
N#Cc1c[nH]c2ncnc(N3CCC[C@H]3c3nn4cccc4c(=O)n3-c3ccccc3)c12	CHEMBL4530831	active
CS(=O)(=O)N1CCN(Cc2cc3nc(-c4cnc(N)nc4)nc(N4CCOCC4)c3s2)CC1	CHEMBL1083192	active
Cc1nc(-c2cnc3ccc(-c4cncc(NS(=O)(=O)c5ccccc5)c4)cn23)no1	CHEMBL1765464	active
Cc1ccn2nc([C@H](C)Nc3ncnc4[nH]cc(-c5ccc(NS(=O)(=O)N(C)C)cc5O)c34)n(-c3ccccc3)c(=O)c12	CHEMBL3898556	active
CC[C@H](Nc1ncnc(N)c1-c1nnc(C)o1)c1nc2cccc(Cl)c2c(=O)n1-c1ccccc1	CHEMBL4440839	active
CN(C)C(=O)c1cc([C@H]2CCCN2c2cc(F)cc(F)c2)c2nc(N3CCOCC3)cnc2c1	CHEMBL4130282	active
Cc1ccncc1-n1c([C@H](C)Nc2nc(N)nc(N)c2C#N)nc2cccc(C(F)(F)F)c2c1=O	CHEMBL3948071	active
O=C(Cc1nc(N2CCOCC2)cc(=O)[nH]1)Nc1ccc(F)c(Cl)c1	CHEMBL2151926	active
Cc1ccn2nc([C@H](C)Nc3ncnc4[nH]cc(C(=O)Nc5cccc(O)c5)c34)n(-c3ccccc3)c(=O)c12	CHEMBL4171841	active
COc1ccc(Nc2cc(-c3cnc(N)nc3)nc(N3CCOCC3)n2)cn1	CHEMBL1672328	active
CC(=O)c1cnc2ccc(-c3cncc(NS(=O)(=O)c4ccccc4)c3)cn12	CHEMBL1765461	active
Nc1ncc(-c2cc(Nc3ccc(Oc4ccccc4)nc3)nc(N3CCOCC3)n2)cn1	CHEMBL1672326	active
Cl.Oc1cccc(-c2nc(N3CCOCC3)c3sccc3n2)c1	CHEMBL541643	active
CC1CN(c2cc(=O)n3ccn(Cc4cccc(Cl)c4Cl)c3n2)CCO1	CHEMBL1957866	active
CCc1cn2c(=O)cc(N3CCOCC3)nc2n1Cc1cccc(C(F)(F)F)c1C	CHEMBL1957858	active
COc1ccc2[nH]c(-c3ccccc3)c(/C=C3\Oc4cc(O)cc(O)c4C3=O)c2c1	CHEMBL1090115	active
Cc1ccn2nc([C@H](C)Nc3ncnc(N)c3-c3cncc(OCC(F)(F)F)c3)n(-c3ccccc3)c(=O)c12	CHEMBL3974496	active
Cc1ccn2nc([C@H](C)Nc3ncnc4[nH]cc(Sc5ccc(O)cc5)c34)n(-c3ccccc3)c(=O)c12	CHEMBL3968495	active
Cc1nc(NC(=O)[C@@H](N)C(C)C)sc1-c1cnc(Cl)c(NS(=O)(=O)c2cccc(Cl)c2Cl)c1	CHEMBL4165122	active
Cc1nc(NC(=O)[C@@H](N)C(C)C)sc1-c1cnc(Cl)c(NS(=O)(=O)c2ccc(Cl)cc2Cl)c1	CHEMBL4167465	active
C[C@H](Nc1ncnc(N)c1C#N)c1nn2ccc(Sc3ccc(O)c(F)c3)c2c(=O)n1-c1ccccc1	CHEMBL3913611	active
Cc1nc2c(-c3nnc[nH]3)cc(-c3ccnc(N)c3F)cc2n1-c1ccnc2c(F)ccc(F)c12	CHEMBL4470860	active
Cc1cn2c(=O)cc(N3CCOCC3)nc2n1Cc1cccc(Cl)c1Cl	CHEMBL1957856	active
Cc1ccn2nc([C@H](C)Nc3ncnc4[nH]cc(-c5ccn(CCN6CCOCC6)n5)c34)n(-c3ccccc3)c(=O)c12	CHEMBL3960519	active
COc1ncc(-c2c[nH]c3ncnc(N[C@@H](C)c4nn5ccc(C)c5c(=O)n4-c4ccccc4)c23)cc1NS(C)(=O)=O	CHEMBL3909699	active
COc1ncc(-c2ccc3ncn(C[C@@H](C)C(N)=O)c(=O)c3c2)cc1NS(=O)(=O)c1ccc(F)cc1Cl	CHEMBL4633266	active
COc1nc(-c2ccc(NC(=O)Nc3ccc(C(=O)NCCN4CCCCC4)cc3)cc2)nc(N2CCOCC2)n1	CHEMBL1808978	active
CC(Nc1cccc(F)c1)c1cc(C(=O)NCCN(C)C)cn2c(=O)cc(N3CCOCC3)nc12	CHEMBL3319646	active
O=CCn1ccc2c(N3CCOCC3)nc(-c3ccc(NC(=O)Nc4ccncc4)cc3)nc21	CHEMBL1091130	active
Cc1nc(-c2cnc3ccc(-c4cncc(NS(=O)(=O)c5ccc(F)cc5F)c4)cn23)no1	CHEMBL1765626	active
Cc1ccn2nc([C@H](C)Nc3ncnc(N)c3-c3cccc(C(=O)Nc4cccc(O)c4)c3)n(-c3ccccc3)c(=O)c12	CHEMBL3890258	active
Cc1c(Cn2c(C)nn3c(=O)nc(N4CCOCC4)cc23)cccc1C(F)(F)F	CHEMBL2018361	active
CN1CCC(Oc2ccc(Nc3cc(-c4cnc(N)nc4)nc(N4CCOCC4)n3)cn2)CC1	CHEMBL1672327	active
Cc1ccn2nc([C@H](C)Nc3ncnc4[nH]cc(-c5cnn(CCN(C)C)c5)c34)n(-c3ccccc3)c(=O)c12	CHEMBL3948478	active
CC(=O)c1c[nH]c2ncnc(N3CCC[C@H]3c3nn4ccc(Cl)c4c(=O)n3-c3cccc(F)c3)c12	CHEMBL4522342	active
CC(=O)N1CCN(c2cccc(-c3cc(-c4ccnn4C4CC4)c4c(N)ncnn34)c2)C(=O)C1(C)C	CHEMBL4081766	active
Cc1nc2c(-c3nnc[nH]3)cc(-c3ccnc(C#N)c3)cc2n1-c1ccnc2c(F)ccc(F)c12	CHEMBL4647791	active
Cc1c(CN2CCN(C(=O)c3cc(Cc4n[nH]c(=O)c5ccccc45)ccc3F)CC2)sc2c(N3CCOCC3)nc(-c3cnc(N)nc3)nc12	CHEMBL4858564	active
N#Cc1c(N)nc(N)nc1N[C@H](c1nc2c(F)ccc(Cl)c2c(=O)n1-c1cncc(F)c1)C1CC1	CHEMBL3951571	active
CC(=O)N1CCN(c2cccc(-c3cc(I)c4c(N)ncnn34)c2)C(=O)C1(C)C	CHEMBL4093883	active
Cc1cncc(-n2c([C@H](C)Nc3nc(N)nc(N)c3C#N)nc3c(F)ccc(Cl)c3c2=O)c1	CHEMBL3927360	active
C[C@H](Nc1nc(N)nc(N)c1C(N)=O)c1nc2cccc(Cl)c2c(=O)n1-c1cccnc1	CHEMBL3976101	active
COc1ncc2cc1NS(=O)(=O)c1cc(c(F)cc1F)C(=O)NCc1cccc(c1)-c1ccnc3ccc-2cc13	CHEMBL4872284	active
COc1ncc(-c2ccc3ncc(NC(=O)CN4CCC(O)CC4)c(OC)c3c2)cc1NS(=O)(=O)c1ccc(F)cc1F	CHEMBL4060665	active
CC(=O)c1c[nH]c2ncnc(N3CCC[C@H]3c3nn4ccc(F)c4c(=O)n3-c3ccccc3)c12	CHEMBL4463472	active
C[C@@H](Nc1cc(F)cc(F)c1)c1cc(C(=O)N2CCC2)cc2c(=O)cc(N3CCOCC3)oc12	CHEMBL3408262	active
CC(Nc1cc(F)cc(F)c1)c1cc(C(=O)N2CCCC2)cc2c(=O)cc(N3CCOCC3)oc12	CHEMBL3408263	active
Cc1nc(-c2cn3c(n2)-c2ccc(-c4ccnn4C4CCCN(C(C)(C)CO)C4)cc2OCC3)n(C(C)C)n1	CHEMBL3704672	active
COc1c(OC[C@H](O)CN2CCCCC2)ccc2c1N=C(NC(=O)c1cccnc1)N1CCN=C21	CHEMBL3644671	active
O=c1c2c(F)cccc2nc([C@@H](Nc2ncnc3nc[nH]c23)C2CCC2)n1-c1ccccc1	CHEMBL4870032	active
COc1ncc(-c2cc3c(-c4ccncc4)ncnc3s2)cc1NS(=O)(=O)c1ccc(F)cc1F	CHEMBL3577921	active
CNC(=O)[C@H](C)Cn1cnc2ccc(-c3cnc(OC)c(NS(=O)(=O)c4ccc(Cl)cc4Cl)c3)cc2c1=O	CHEMBL4632604	active
Cc1cc(-c2cnc3[nH]cc(-c4ccc(C(C)(C)C(=O)O)cc4)c3c2)cc2c1C(=O)N([C@@H](C)C1CC1)C2	CHEMBL4761831	active
CCn1c(-c2cnc(C)nc2)nc2c(-c3ccc4c(c3)[C@](C)(NC3CCC3)C(=O)N4)ncnc21	CHEMBL4779781	active
C[C@H](Nc1nc(N)nc(N)c1Cl)c1nc2cccc(Cl)c2c(=O)n1-c1cc[nH]n1	CHEMBL4074361	active
COc1ncc(-c2ccc3ncnc(NC4CCN(C(=O)C5CCOCC5)CC4)c3c2)cc1NS(C)(=O)=O	CHEMBL4552869	active
COc1ncc(-c2ccc3nccc(-c4ccc(CN(C)C)cc4)c3c2)cc1NS(=O)(=O)c1ccc(F)cc1	CHEMBL3925191	active
CCc1nc2ccccc2n1-c1nc(N2CCOCC2)c2sc(CN3CCN(C4CCCC4)C(=O)C3)cc2n1	CHEMBL4750636	active
Cc1cc(-c2cnc3[nH]cc(-c4ccc(C(=O)O)c(C(C)C)c4)c3c2)cc2c1C(=O)N([C@@H](C)C1CC1)C2	CHEMBL4754968	active
COc1ncc(-c2ccc3ncn(C[C@@H](C)C(=O)NC4COC4)c(=O)c3c2)cc1NS(=O)(=O)c1ccc(F)cc1Cl	CHEMBL4642802	active
CCc1nc2ccccc2n1-c1nc(N2CCOCC2)c2sc(CN3CCN(c4nccs4)C(=O)C3)cc2n1	CHEMBL4741654	active
CC(C)c1cc(-c2cnn3ccc(-c4cc5c(c(C(F)(F)F)c4)C(=O)N([C@@H](C)C4CC4)C5)nc23)ccc1C(=O)O	CHEMBL4742062	active
C[C@@H](C1CC1)N1Cc2cc(-c3ccn4nc(N)c(C(=O)N[C@H]5CC[C@](O)(C(F)(F)F)CC5)c4n3)cc(NS(C)(=O)=O)c2C1=O	CHEMBL5172719	active
Cc1cc(-c2ccn3nc(N)c(-c4ccc(CC(=O)O)cc4)c3n2)cc2c1C(=O)N([C@@H](C)C1CC1)C2	CHEMBL4743121	active
CCc1nc2ccccc2n1-c1nc(N2CCOCC2)c2sc(CN3CCN([C@H]4CC[C@H](O)CC4)C(=O)C3)cc2n1	CHEMBL4796048	active
Cc1nc(NC(=O)[C@H](C)N)sc1-c1cncc(NS(=O)(=O)c2ccccc2)c1	CHEMBL4161316	active
Cc1nc(-c2cn3c(n2)-c2cc([C@H](C)N4CCN(C(C)(C)CO)CC4)ncc2OCC3)n(C(C)C)n1	CHEMBL3704736	active
COc1ncc(-c2cc(OC3CCN(C)CC3)c3ncnc(C)c3c2)cc1NS(=O)(=O)c1ccc(F)cc1F	CHEMBL4473566	active
C[C@H](Nc1nc(N)nc(N)c1C#N)c1nn(-c2cccc(S(C)(=O)=O)c2)c2cc(Cl)ccc12	CHEMBL5183574	active
COc1ncc2cc1NS(=O)(=O)c1cccc(c1)C(=O)NCCn1cc(cn1)-c1cnc3ccc-2nn13	CHEMBL4873529	active
CC(=O)N1CCN(c2cccc(-c3cc(Br)c4c(N)ncnn34)c2)C(=O)C1(C)C	CHEMBL4066316	active
Cc1cc(-c2ccn3nc(N)c(C(=O)N[C@H]4CC[C@H](C(=O)O)CC4)c3n2)cc2c1C(=O)N([C@@H](C)C1CC1)C2	CHEMBL5204993	active
COc1ncc(-c2ccc3nccc(C#CCN4CCOCC4)c3c2)cc1NS(=O)(=O)c1ccc(F)cc1F	CHEMBL3764625	active
CC[C@H](Nc1nc(N)nc(N)c1C#N)c1nn(-c2cccnc2)c2cc(F)ccc12	CHEMBL5207398	active
Cc1c(CN2CCN(C(=O)[C@H](C)N)CC2)sc2c(N3CCOCC3)nc(-c3cnc(N)nc3)nc12	CHEMBL1922091	active
CCn1c(-c2cnc(C)nc2)nc2c(N[C@H]3CCN(C(=O)C4CCOCC4)C3)ncnc21	CHEMBL4846361	active
COc1ncc(-c2cc3c(C)nc(N)nc3n([C@H]3C[C@H](OCC(N)=O)C3)c2=O)cc1F	CHEMBL3652273	active
CC(=O)Nc1cc2nc(-c3cc4c(c(C(F)(F)F)c3)C(=O)N([C@@H](C)C3CC3)C4)ccn2n1	CHEMBL4785086	active
CN(C)c1ccc([N+](=O)[O-])cc1S(=O)(=O)N(C)/N=C/c1cnn2ccc(C#N)cc12	CHEMBL1928727	active
C[C@H](Nc1nc(N)nc(N)c1C#N)c1nc2cccc(F)c2c(=O)n1-c1cc(F)cc(F)c1	CHEMBL3805738	active
O=C1NC(=S)S/C1=C\c1ccc2ncsc2c1	CHEMBL3775393	active
CCc1nc2ccccc2n1-c1nc(N2CCOCC2)c2sc(CN3CCN(S(C)(=O)=O)CC3=O)cc2n1	CHEMBL4783917	active
CCc1nc2ccccc2n1-c1nc(N2CCOCC2)c2sc(CN3CCN(C4CCC5(CC4)OCCO5)CC3=O)cc2n1	CHEMBL4762501	active
Cc1cc(-c2c[nH]c3ncc(-c4cc(C)c5c(c4)CN([C@@H](C)C4CC4)C5=O)cc23)cc(C)c1C(=O)O	CHEMBL4746279	active
COc1ncc(-c2cc3c(C)nc(N)nc3n(C(C)C)c2=O)cn1	CHEMBL3649019	active
COc1ncc2cc1NS(=O)(=O)c1cccc(c1)C(=O)NCc1cncc(c1)-c1ccnc3ccc-2cc13	CHEMBL4850101	active
COc1ncc(-c2cc3c(C)nc(N)nc3s2)cc1NS(=O)(=O)c1ccc(F)cc1	CHEMBL4225799	active
Cc1nc(N)nc2sc(-c3cnc(Cl)c(NS(=O)(=O)c4ccc(F)cc4)c3)cc12	CHEMBL4227319	active
COc1cc(-c2cc3c(N[C@H]4CCN(C(=O)C5CCC5)C4)ncnc3s2)cnc1OC	CHEMBL5192588	active
Cc1cc(-c2c(N)nn3ccc(-c4cc(C)c5c(c4)CN([C@@H](C)C4CC4)C5=O)nc23)ccc1C(=O)O	CHEMBL4762555	active
Cc1nc(-c2cn3c(n2)-c2ccc(N4CCCC4C4CCN(CC(C)(C)O)CC4)cc2OCC3)n(C(C)C)n1	CHEMBL3704676	active
CCn1c(-c2cnc(C)nc2)nc2c(-c3ccc4c(c3)[C@@]3(CCCN3C(=O)C3CC3)C(=O)N4C)ncnc21	CHEMBL4754014	active
Nc1ncc(-c2cc(Nc3cnc4ccccc4c3)nc(N3CCOCC3)n2)c(C(F)(F)F)n1	CHEMBL2017970	active
CC(C)n1ncnc1-c1cc2c(s1)-c1ccc(C(N)=O)cc1OCC2	CHEMBL2322764	active
COc1ncc(-c2ccc3ncnc(NCCN4CCOCC4)c3c2)cc1NS(C)(=O)=O	CHEMBL4439145	active
CCc1nc2ccccc2n1-c1nc(N2CCOCC2)c2sc(CN3CCN(c4cccnc4)C(=O)C3)cc2n1	CHEMBL4799262	active
COc1ccc(-c2cc(Cl)c3c(N)ncnn23)cc1N1CCN(C(C)=O)C(C)(C)C1=O	CHEMBL4070029	active
CCC(=O)Nc1nc(C)c2cc(-c3cnc(OC)c(NS(=O)(=O)c4ccc(F)cc4F)c3)sc2n1	CHEMBL4227858	active
CCn1c(-c2cnc(C)nc2)nc2c(N[C@H]3CCN(C(=O)C4CC(F)(F)C4)C3)ncnc21	CHEMBL4858978	active
COc1ncc(-c2cc3c(C)nc(N)nc3n([C@H]3CC[C@H](OCCO)CC3)c2=O)cn1	CHEMBL3652256	active
Cc1nc(-c2cn3c(n2)-c2cc(-c4ccnn4C4CCCN(C5COC5)C4)c(F)cc2OCC3)n(C(C)C)n1	CHEMBL3704729	active
COc1c(OC[C@H](O)CN2CCC2)ccc2c1N=C(NC(=O)c1cccnc1)N1CCN=C21	CHEMBL3644664	active
COc1ncc(-c2ccc3ncc(NC(=O)CN4CCOCC4)c(OC)c3c2)cc1NS(=O)(=O)c1ccc(C(F)(F)F)cc1	CHEMBL4065830	active
Cc1c(F)ccc2cc([C@H](C)Nc3ncnc(N)c3C#N)c(-c3ccccc3)c(=O)n12	CHEMBL4783353	active
Cc1nc(-c2cn3c(n2)-c2cc(C(C)N4CCN(C(C)(C)C)CC4)c(F)cc2OCC3)n(C(C)C)n1	CHEMBL3704713	active
COc1ncc(-c2ccc3nccc(Cl)c3c2)cc1NS(=O)(=O)c1ccc(F)cc1F	CHEMBL3904794	active
CS(=O)(=O)N1CCN(Cc2cn3cc(-c4cnc(N)nc4)nc(N4CCOCC4)c3n2)CC1	CHEMBL2087474	active
Cc1nc(NC(=O)CN)sc1-c1cnc(Cl)c(NS(=O)(=O)c2ccccc2)c1	CHEMBL4170707	active
CCc1nc2ccccc2n1-c1nc(N2CCOCC2)c2sc(CN3CCN(C4COC4)CC3(C)C)cc2n1	CHEMBL2165502	active
COc1ncc(-c2ccc3ncnc(N[C@H]4CCN(C(=O)C5CCCC5)C4)c3c2)cc1NS(C)(=O)=O	CHEMBL4436369	active
Cc1nc(N)nc2c1cc(-c1cnc3[nH]ccc3c1)c(=O)n2C(C)C	CHEMBL3648975	active
COc1ncc(-c2cc3c(C)nc(NC(=O)C4CC4)nc3s2)cc1NS(=O)(=O)c1ccc(F)cc1F	CHEMBL4226543	active
COc1ncc(-c2cc(OCCN3CCOCC3)c3ncnc(C)c3c2)cc1NS(=O)(=O)c1ccc(F)cc1F	CHEMBL4547768	active
Cc1cc(-c2ccn3nc(N)c(C(=O)NC4CCC4)c3n2)cc2c1C(=O)N([C@@H](C)C1CC1)C2	CHEMBL5184295	active
CC(=O)N1CCN(c2cc(-c3cc(Cl)c4c(N)ncnn34)ccc2S(C)(=O)=O)C(=O)C1(C)C	CHEMBL4084604	active
COc1cccc2c1nc(C(F)F)n2-c1nc(N2CCOCC2)nc(N2CCN(S(=O)(=O)CCN3CCN(CCO)CC3)CC2)n1	CHEMBL4563749	active
CC(C)(C(N)=O)N1CCN(Cc2cc3nc(-c4ccnc5[nH]ccc45)nc(N4CCOCC4)c3s2)CC1	CHEMBL2165513	active
COc1ncc(-c2cc(OCCCCCCC(=O)NO)c3ncnc(C)c3c2)cc1NS(C)(=O)=O	CHEMBL4456391	active
CN1CCN(C(=O)c2cc([C@H]3CCCN3c3cc(F)cc(F)c3)c3oc(N4CCOCC4)cc(=O)c3c2)CC1	CHEMBL4082650	active
N#Cc1c(N)nc(N)nc1N1CC2(CC2)C[C@H]1c1nc2cccc(Cl)c2c(=O)n1Cc1ccc(C(=O)NO)s1	CHEMBL5218472	active
CCC(=O)Nc1nc(C)c(-c2cnc(Cl)c(NS(=O)(=O)c3ccccc3)c2)s1	CHEMBL4166220	active
COc1cccc2c1nc(C(F)F)n2-c1nc(N2CCOCC2)nc(N(C)C2CCN(S(C)(=O)=O)CC2)n1	CHEMBL4213621	active
COc1ncc(-c2cc3c(C)nc(N)nc3n([C@H]3CC[C@H](O)CC3)c2=O)cn1	CHEMBL3652246	active
O=C1NC(=S)S/C1=C\c1ccc2ncccc2c1	CHEMBL3774448	active
CNC(=O)[C@@H](C)Cn1cnc2ccc(-c3cnc(OC)c(NS(=O)(=O)c4ccc(F)cc4Cl)c3)cc2c1=O	CHEMBL4635942	active
Cc1c(CN2CCN(C(=O)c3cc4cccc(C(N)=O)c4o3)CC2)sc2c(N3CCOCC3)nc(-c3cnc(N)cc3C(F)(F)F)nc12	CHEMBL4861171	active
Cc1nc(-c2cn3c(n2)-c2cc([C@H](C)N4CCN(C(C)C)CC4)c(F)cc2OCC3)n(C(C)C)n1	CHEMBL3704722	active
O=C1NC(=S)S/C1=C\c1ccc2c(c1)N(CCc1ccc(Br)cc1)C(=O)CO2	CHEMBL246440	active
N#Cc1c(N)nc(N)nc1N[C@H](c1nc2c(Cl)ccc(Cl)c2c(=O)n1-c1cnc(N)cn1)C1CC1	CHEMBL3928265	active
Cc1sc2ccccc2c1-c1nc(N2CCOCC2)c2sc(CN3CCC(N(C)C)CC3)cc2n1	CHEMBL2165492	active
O=S(=O)(Nc1cc(-c2ccc3ncc(N4CCOCC4)nc3c2)cnc1Cl)c1ccc(F)cc1	CHEMBL1914743	active
COc1c([C@H](C)n2nc(C)c3c(N)ncnc32)cc(Cl)c(C)c1C1CNC(=O)C1	CHEMBL4443149	active
Cc1ccc(C#N)cc1S(=O)(=O)N(C)/N=C/c1cnn2ccc(C#N)cc12	CHEMBL1928571	active
COc1ncc(-c2cc3c(C)nc(N)nc3n([C@H]3CC[C@@H](O)CC3)c2=O)cc1F	CHEMBL3648955	active
CCn1nnc2c(N3CCOCC3)nc(-c3ccc(NC(=O)Nc4ccc(C(N)=O)cc4)cc3)nc21	CHEMBL591759	active
CS(=O)(=O)N1CCN(Cc2cn3c(Cl)c(-c4cnc(N)nc4)nc(N4CCOCC4)c3n2)CC1	CHEMBL2087493	active
CCn1nnc2c(N3CCOCC3)nc(-c3ccc(NC(=O)Nc4ccc(C(=O)NCCCN(C)C)cc4)cc3)nc21	CHEMBL590594	active
C[C@H](Nc1ncnc(N)c1C#N)c1nc2ccc(F)cc2c(-c2ccccn2)c1-c1ccccn1	CHEMBL3403678	active
CC(=O)N1C[C@H](C)N(c2cc(-c3cc(Cl)c4c(N)ncnn34)ccc2C#N)C(=O)C1(C)C	CHEMBL4068408	active
CC(=O)N1CCN(c2cccc(-c3cc(-c4ccnn4C4CCOCC4)c4c(N)ncnn34)c2)CC1	CHEMBL4071580	active
C[C@@H](C1CC1)N1Cc2cc(-c3cnc4[nH]cc(-c5cnn(C)c5)c4c3)cc(Cl)c2C1=O	CHEMBL4752613	active
C[C@@H]1CN(c2cc(-c3cc(C(F)(F)F)c4c(N)ncnn34)ccc2C#N)C(=O)C(C)(C)O1	CHEMBL4067250	active
C[C@@H](C1CC1)N1Cc2cc(-c3ccn4nc(N)c(C(=O)NC5CC5)c4n3)cc(Cl)c2C1=O	CHEMBL5196851	active
CCn1c(-c2cnc(C)nc2)nc2c(-c3ccc4c(c3)[C@](C)(N3CC(C)(OC)C3)C(=O)N4)ncnc21	CHEMBL4781592	active
Nc1cc(Cl)c(-c2cc(Nc3cnc4ccccc4c3)nc(N3CCOCC3)n2)cn1	CHEMBL2017965	active
O=C(Nc1ccc(CO)cc1)Nc1nc(N2CCOCC2)c2ccccc2n1	CHEMBL4764755	active
CC(C)n1ncnc1-c1nc2c(s1)CCOc1cc(-c3cnn(CCN)c3)ccc1-2	CHEMBL2381376	active
CN1CCN(C(=O)c2ccc(NC(=O)Nc3ccc(-c4nc(N5CCOCC5)c5ccn(CC(F)(F)F)c5n4)cc3)cc2)CC1	CHEMBL1092074	active
C#Cc1ccn2ncc(/C=N/N(C)S(=O)(=O)c3cc([N+](=O)[O-])ccc3C)c2c1	CHEMBL1928536	active
COc1cccc2c1nc(C(F)F)n2-c1nc(C2CCN(S(=O)(=O)CCN(C)C)CC2)nc(N2CCOCC2)n1	CHEMBL4547407	active
C[C@@H](C1CC1)N1Cc2cc(-c3ccn4nc(N)c(C(=O)NC5CC5)c4n3)cc(S(C)(=O)=O)c2C1=O	CHEMBL5202602	active
C[C@@H](C1CC1)N1Cc2cc(-c3cnc4[nH]cc(-c5cnn(C)c5)c4c3)cc(C(F)(F)F)c2C1=O	CHEMBL4748899	active
COc1ncc(-c2cc3c(C)nc(N)nc3n(C)c2=O)cc1NS(=O)(=O)c1ccc(F)cc1F	CHEMBL4225819	active
CC(=O)N1CCN(c2cccc(-c3cc(C(F)(F)F)c4c(N)ncnn34)c2)C(=O)C1(C)C	CHEMBL4064543	active
COc1ncc(-c2cc3c(C)nc(N)cc3n([C@H]3CC[C@H](OCCO)CC3)c2=O)cc1NS(=O)(=O)c1ccc(F)cc1F	CHEMBL3112730	active
Cc1nc(-c2cn3c(n2)-c2cc([C@H](C)N4CCN(C(C)(C)C)CC4)c(F)cc2OCC3)n(C(C)C)n1	CHEMBL3704696	active
CC(C)n1nc(CO)nc1-c1cn2c(n1)-c1ccc(-c3ccnn3C3CCN(C)CC3)cc1OCC2	CHEMBL3704691	active
CC(C)(C)c1ccc(CN2C(=O)COc3ccc(/C=C4\SC(=S)NC4=O)cc32)cc1	CHEMBL241710	active
Cc1nc(N)cc2c1cc(-c1cnc3[nH]ccc3c1)c(=O)n2C1CCCC1	CHEMBL3112725	active
CC(C)n1ncnc1-c1cn2c(n1)-c1cc(CN3CCN(C(C)(C)C)CC3)ccc1OCC2	CHEMBL3704659	active
O=c1cc(N2CCOCC2)nc2n(Cc3cccc(Cl)c3Cl)c(C3CC3)nn12	CHEMBL2018216	active
CS(=O)(=O)Nc1ccc(NC(=O)Nc2ccc(-c3nc(N4CCOCC4)c4ncccc4n3)cc2)cc1	CHEMBL4079178	active
CC(C)n1ncnc1-c1nc2c(s1)CCOc1cc(CO)ccc1-2	CHEMBL2381261	active
C[C@H](Nc1ncnc(N)c1C#N)c1nc2ccc(F)cc2c([S+]([O-])CCO)c1-c1ccccc1	CHEMBL3403667	active
CNC(=O)c1ccc(NC(=O)Nc2nc(N3CCOCC3)c3ccccc3n2)cc1	CHEMBL4759291	active
CC(=O)N1CCN(c2cccc(-c3cc(-c4ccnn4C4CC4)c4c(N)ncnn34)c2)CC1	CHEMBL4098611	active
COc1ncc(-c2cc(OC3CCOCC3)c3nc(N)nc(C)c3c2)cc1NS(=O)(=O)C1CC1	CHEMBL4160524	active
Nc1ncc(-c2cn3c4c(nc3c(N3CCOCC3)n2)CN(S(=O)(=O)c2ccc(F)cc2)CC4)cn1	CHEMBL4087289	active
CNCCN(C)Cc1ccc(-c2ccnc3ccc(-c4cnc(OC)c(NS(=O)(=O)c5ccc(F)cc5F)c4)cc23)cc1	CHEMBL3905333	active
COc1ccc(CN2CCC(c3ccc4nc(C(=O)N5CCN(Cc6ccc(C(F)(F)F)cc6)CC5)n(C)c4c3)CC2)cn1	CHEMBL3955631	active
C[C@H](N1Cc2cc(-c3ccn4nc(N)c(C(=O)N[C@@H](CO)C5CC5)c4n3)cc(C3CC3)c2C1=O)C(F)(F)F	CHEMBL5177397	active
CCc1nc2ccccc2n1-c1nc(N2CCOCC2)c2sc(CN3CCN(CC4CC4)C(=O)C3)cc2n1	CHEMBL4786126	active
CCn1c(-c2cnc(C)nc2)nc2c(-c3ccc4c(c3)[C@](C)(CC3CCO3)C(=O)N4)ncnc21	CHEMBL4761378	active
CC(=O)Nc1cc(-c2cnc3[nH]cc(-c4cnn(C)c4)c3c2)cc2c1C(=O)N([C@@H](C)C1CC1)C2	CHEMBL4764811	active
COCCOCCOCC#Cc1cccc2nc(Cn3nc(-c4cc(O)cc(F)c4)c4c(N)ncnc43)n(Cc3ccccc3C(F)(F)F)c(=O)c12	CHEMBL3934989	active
Cc1cc(-c2cnc3[nH]cc(-c4ccc(C(=O)O)cc4)c3c2)cc2c1C(=O)N([C@@H](C)C1CC1)C2	CHEMBL4751253	active
C[C@H](Nc1nc(N)ncc1C#N)c1nc2cccc(Cl)c2c(=O)n1-c1ccccc1	CHEMBL3806262	active
CCC(Nc1ncnc2[nH]cnc12)c1nc2cccc(F)c2c(=O)n1-c1ccccc1	CHEMBL2132175	active
CC[C@@H](Nc1ncnc2nc[nH]c12)c1nc2cccc(F)c2c(=O)n1-c1ccccc1	CHEMBL4095008	active
COc1ncc(-c2ccc3ncnc(N[C@H]4CCCN(C(=O)C5CCNCC5)C4)c3c2)cc1C#N	CHEMBL4563455	active
COc1ncc(-c2ccc3ncn(C[C@@H](C)C(=O)NCCF)c(=O)c3c2)cc1NS(=O)(=O)c1ccc(F)cc1Cl	CHEMBL4646316	active
CCn1nnc2c(N3CCOCC3)nc(-c3ccc(NC(=O)Nc4cccs4)cc3)nc21	CHEMBL590084	active
COc1ncc2cc1NS(=O)(=O)c1cccc(c1)C(=O)NCc1cccc(c1)-c1ncnc3ccc-2cc13	CHEMBL4854600	active
CC(=O)Nc1ccc(NC(=O)Nc2ccc(-c3nc(N4CCOCC4)c4cccnc4n3)cc2)cc1	CHEMBL4103534	active
Cc1nc(-c2cn3c(n2)-c2ccc(OC4CC(C)CN(C(C)C)C4)cc2OCC3)n(C(C)C)n1	CHEMBL3704666	active
Cc1ccc(CN2C(=O)COc3ccc(/C=C4\SC(=S)NC4=O)cc32)cc1C	CHEMBL392349	active
Cc1cc(-c2cnc3[nH]cc(-c4ccc(C(N)=O)cc4)c3c2)cc2c1C(=O)N([C@@H](C)C1CC1)C2	CHEMBL4746409	active
COc1cccc2c1nc(C(F)F)n2-c1nc(N2CCOCC2)c2cnn(C3CCN(S(C)(=O)=O)CC3)c2n1	CHEMBL4214500	active
C[C@H](Nc1nc(N)nc(N)c1C#N)c1nn(-c2cccc(S(C)(=O)=O)c2)c2cc(F)ccc12	CHEMBL5201633	active
C[C@H](Nc1nc(N)nc(C(F)F)c1C#N)c1nc2c(Cl)cc(F)cc2c(=O)n1-c1cc[nH]n1	CHEMBL4085918	active
CCC(=O)N1CC[C@H](Nc2ncnc3c2nc(-c2cnc(OC)c(F)c2)n3C)C1	CHEMBL4860474	active
C[C@H](Nc1ncnc(N)c1C#N)c1nn2ccc(C#N)c2c(=O)n1-c1ccccc1	CHEMBL3910904	active
CC(C)(O)C1CCN(Cc2ccc3nc(-c4cnc(N)nc4)nc(N4CCOCC4)c3n2)CC1	CHEMBL2152771	active
C[C@@H](C1CC1)N1Cc2cc(-c3cnc4[nH]cc(-c5cnn(C)c5)c4c3)cc(S(=O)(=O)N(C)C)c2C1=O	CHEMBL4756678	active
OCCOc1cccc2c1nc(C(F)F)n2-c1nc(N2CCOCC2)nc(N2CCOCC2)n1	CHEMBL2393147	active
Nc1ncc(-c2cc(Nc3cnc4ccccc4c3)nc(N3CCOCC3)n2)c(N)n1	CHEMBL2017968	active
COc1ccc(-c2cc(CNc3ccc(S(=O)(=O)Nc4nnc(C)s4)cc3)cc(C(=O)O)c2)cn1	CHEMBL3582354	active
Cc1cc(-c2cnc3[nH]cc(-c4ccc(CC(=O)O)cc4)c3c2)cc2c1C(=O)N([C@@H](C)C1CC1)C2	CHEMBL4756242	active
COc1ncc(-c2cc(OC3CCOCC3)c3nc(N)nc(C)c3c2)cc1NS(C)(=O)=O	CHEMBL4171779	active
C[C@@H]1CN(Cc2cn3cc(-c4cnc(N)nc4)nc(N4CCOCC4)c3n2)CCN1S(C)(=O)=O	CHEMBL2087484	active
COc1ncc(-c2cc3c(C)nc(N)nc3n([C@H]3CC[C@@H](OCCO)CC3)c2=O)cc1F	CHEMBL3652263	active
COc1ncc(-c2ccc3ncnc(N[C@H]4CCN(C(=O)C(C)(C)C)C4)c3c2)cc1NS(C)(=O)=O	CHEMBL4513335	active
COc1c(OC[C@H](O)CN2CCCC2)ccc2c1N=C(NC(=O)c1cccnc1)N1CCN=C21	CHEMBL3644665	active
Cc1nc(-c2cn3c(n2)-c2cc([C@@H](C)N4CCN(C(C)(C)CO)CC4)ncc2OCC3)n(C(C)C)n1	CHEMBL3704737	active
Cc1cc(C)cc(CCN2C(=O)COc3ccc(/C=C4\SC(=S)NC4=O)cc32)c1	CHEMBL394234	active
COc1cccc(CCN2C(=O)COc3ccc(/C=C4\SC(=S)NC4=O)cc32)c1	CHEMBL246859	active
CC[C@H](Nc1ncnc2[nH]cnc12)c1nc2cccc(F)c2c(=O)n1-c1ccc(O)cc1	CHEMBL4061937	active
C[C@H](Nc1ncnc(N)c1C#N)c1nc2ccc(F)cc2n1-c1cccnc1	CHEMBL4763849	active
CCOc1ccc(-c2cc3c(C)nc(N)nc3n([C@H]3CC[C@H](O)CC3)c2=O)cn1	CHEMBL3648964	active
COc1ncc(-c2ccc3ncn(C[C@@H](C)C(=O)NC4CC4)c(=O)c3c2)cc1NS(=O)(=O)c1ccc(F)cc1Cl	CHEMBL4634579	active
Cc1cc(-c2cnc3[nH]cc(-c4cccc(C(=O)O)c4)c3c2)cc2c1C(=O)N([C@@H](C)C1CC1)C2	CHEMBL4753736	active
N#Cc1c(N)nc(N)nc1N[C@H](c1nc2cccc(Cl)c2c(=O)n1-c1cnc(N)cn1)C1CC1	CHEMBL3912814	active
COCCNC(=O)c1cn2cc(-c3cnc(N)nc3)nc(N3CCOCC3)c2n1	CHEMBL2058166	active
Cc1nc2ccccc2n1-c1nc(N2CCOCC2)c2sc(CN3CCC(N(C)C)CC3)cc2n1	CHEMBL2165498	active
COc1ncc(-c2ccc3ncnc(N[C@H]4CCN(C(=O)C5CCOCC5)C4)c3c2)cc1C#N	CHEMBL4227381	active
CNS(=O)(=O)c1cc(-c2ccn3nc(NC(C)=O)cc3n2)cc2c1C(=O)N([C@@H](C)C1CC1)C2	CHEMBL4759380	active
COC[C@H]1OC(=O)c2coc3c2[C@@]1(C)C1=C(C3=O)[C@@H]2CC[C@H](O)[C@@]2(C)C[C@H]1OC(C)=O	CHEMBL273832	active
COc1cccc2c1nc(C(F)F)n2-c1nc(N2CCOCC2)nc(N2CCN(S(=O)(=O)CCc3ccccn3)CC2)n1	CHEMBL4529406	active
C[C@@H](C1CC1)N1Cc2cc(-c3ccn4nc(N)c(C(=O)NC5CC5)c4n3)cc(NS(C)(=O)=O)c2C1=O	CHEMBL5204743	active
COc1ccc(-c2cc(C(F)(F)F)c3c(N)ncnn23)cc1N1CCN(C(C)=O)C(C)(C)C1=O	CHEMBL4100099	active
CCn1ccc2c(N3CCOCC3)nc(-c3ccc(NC(=O)Nc4ccc(C(=O)N5CCN(C)CC5)cc4)cc3)nc21	CHEMBL1092403	active
CNS(=O)(=O)c1cc(-c2ccn3nc(N)c(C(=O)NC4CC4)c3n2)cc2c1C(=O)N([C@@H](C)C1CC1)C2	CHEMBL5194953	active
COc1ncc(-c2ccc3ncc(NC(=O)CN4CCOCC4)c(OC)c3c2)cc1NS(=O)(=O)c1ccc(F)cc1	CHEMBL4093445	active
COc1ncc(-c2ccc3ncn(CC(F)(F)C(N)=O)c(=O)c3c2)cc1NS(=O)(=O)c1ccc(F)cc1Cl	CHEMBL4640571	active
Cc1nc(-c2cn3c(n2)-c2cc(C(=O)N4CCN(C(C)(C)C)CC4)c(F)cc2OCC3)n(C(C)C)n1	CHEMBL3704677	active
Cc1nc2ccccc2n1-c1nc(N2CCOCC2)c2oc(CN3CCN(C(C)(C)C(N)=O)CC3)cc2n1	CHEMBL2216882	active
COc1c(OC[C@H](O)CN2CCCCC2)ccc2c1N=C(NC(=O)c1cccnc1C)N1CCN=C21	CHEMBL3644673	active
O=C(Nc1ccc(-c2nc(N3CCOCC3)c3ncccc3n2)cc1)Nc1ccc(S(=O)(=O)Nc2nccs2)cc1	CHEMBL4087043	active
COc1cc(CCN2C(=O)COc3ccc(/C=C4\SC(=S)NC4=O)cc32)cc(OC)c1	CHEMBL394235	active
O=C(c1cc([C@H]2CCCN2c2cccc(F)c2)c2oc(N3CCOCC3)cc(=O)c2c1)N1CCOCC1	CHEMBL4090811	active
CC[C@H](Nc1ncnc2c1nc(-c1cnn(CC)c1C)n2C)C(=O)N1CCC(F)(F)CC1	CHEMBL4441821	active
Cc1cc(-c2c[nH]c3ncc(-c4cc5c(c(C(F)(F)F)c4)C(=O)N([C@@H](C)C4CC4)C5)cc23)cc(C)c1C(=O)O	CHEMBL4759357	active
C[C@@H](C1CC1)N1Cc2cc(-c3ccn4nc(N)c(C(=O)N[C@@H](CO)C5CC5)c4n3)cc(OC(F)(F)F)c2C1=O	CHEMBL5205997	active
COc1ccc(CN2CCC(c3ccn4nc(C(=O)N5CCN(Cc6ccc(C(F)(F)F)cc6)CC5)cc4c3)CC2)cn1	CHEMBL3978948	active
COc1ncc(-c2ccc3ncnc(NC4CCN(C(=O)C5CCCC5)CC4)c3c2)cc1NS(C)(=O)=O	CHEMBL4463308	active
CC(C)(O)C1CCN(Cc2ccc3nc(-c4cccc5[nH]ccc45)nc(N4CCOCC4)c3n2)CC1	CHEMBL2152769	active
C[C@@H](C1CC1)N1Cc2cc(-c3ccn4nc(N)c(C(=O)N[C@H]5CC[C@@](C)(O)CC5)c4n3)cc(OC(F)(F)F)c2C1=O	CHEMBL5196935	active
COc1ncc(-c2cc3c(C)nc(N)nc3s2)cc1NS(C)(=O)=O	CHEMBL4225944	active
CS(=O)(=O)O.CS(=O)(=O)O.O.O.c1cnc2ccc(Nc3nc(NC4CC4)c4nc[nH]c4n3)cc2c1	CHEMBL4545915	active
COc1ccc(-c2cc3c(C)nc(N)nc3n(C3CCCC3)c2=O)cn1	CHEMBL2057725	active
Cc1cc(-c2c[nH]c3ncc(-c4cc(C)c5c(c4)CN([C@@H](C)C4CC4)C5=O)cc23)ccc1C(=O)O	CHEMBL4742698	active
Cc1nc(N)nc2c1cc(-c1cnc3[nH]ccc3c1)c(=O)n2CC1CCOC1	CHEMBL3648984	active
CCn1c(-c2cnc(C)nc2)nc2c(O[C@H]3CCN(C(=O)[C@H]4C[C@@H](OC)C4)C3)ncnc21	CHEMBL4870367	active
CCn1c(-c2cnc(C)nc2)nc2c(N[C@H]3CCN(C(=O)c4cocn4)C3)ncnc21	CHEMBL4869910	active
CC[C@H](Nc1ncnc2c1nc(-c1cnn(CC)c1C)n2C)C(=O)N1C[C@@H](C)O[C@@H](C)C1	CHEMBL4582480	active
CCn1ncc(-c2nc3c(-c4ccc5c(c4)[C@](C)(CC4CC4)C(=O)N5)ncnc3n2C)c1C	CHEMBL4792586	active
CC(Nc1ncnc(N)c1C#N)c1nc2ccc(F)cc2c(O)c1-c1ccccc1	CHEMBL3403666	active
COc1c([C@H](C)Nc2ncnc3[nH]cnc23)cc(Cl)c(C)c1-c1cnn(C)c1	CHEMBL4513857	active
Cc1nc(-c2cn3c(n2)-c2cc([C@@H](C)N4CCN(C(C)(C)C)CC4)ncc2OCC3)n(C(C)C)n1	CHEMBL3704703	active
COc1ncc(-c2cnc3nc(N)nc(C)c3c2)cc1NS(=O)(=O)c1ccc(C#N)cc1	CHEMBL3327006	active
CC(=O)c1ccc(NC(=O)Nc2ccc(-c3nc(N4CCOCC4)c4ncccc4n3)cc2)cc1	CHEMBL4088235	active
CNC(=O)c1c(-c2ccccn2)c([C@H](C)Nc2ncnc(N)c2C#N)nc2ccc(F)cc12	CHEMBL4470291	active
C[C@H](Nc1nc(N)nc(N)c1C#N)c1nc2ccc(F)c(Cl)c2c(=O)n1-c1cc(F)cc(F)c1	CHEMBL3806270	active
Cc1cc(-c2ccn3nc(N)c(C(=O)N[C@@H](CO)C4CC4)c3n2)cc2c1C(=O)N([C@@H](C)C1CC1)C2	CHEMBL5205122	active
Cc1ccc([N+](=O)[O-])cc1S(=O)(=O)N(C)/N=C/c1cnn2ccc(Cl)cc12	CHEMBL1928533	active
CC(=O)N1CCN(c2nc(N3CCOCC3)nc(-n3c(C(F)F)nc4ccccc43)n2)CC1	CHEMBL4125884	active
Cc1cc(-c2ccn3nc(N)c(-c4cnn(C)c4)c3n2)cc2c1C(=O)N([C@@H](C)C1CC1)C2	CHEMBL4755842	active
COc1ncc2cc1NS(=O)(=O)c1cccc(c1)C(=O)NCc1cccc(c1)-c1ncnc3sc-2cc13	CHEMBL4875080	active
COc1cccc2c1nc(C(F)F)n2-c1nc(N2CCOCC2)nc(N2CCC[C@@H](N(C)S(C)(=O)=O)C2)n1	CHEMBL4214284	active
CCc1nc2ccccc2n1-c1nc(N2CCOCC2)c2sc(CN3CCN(C(=O)C4CCCCC4)CC3=O)cc2n1	CHEMBL4797595	active
Cc1nc(N)nc2c1cc(C(=O)Nc1ccn[nH]1)c(=O)n2C(C)C	CHEMBL3652251	active
COc1ccc(-c2ccc3ncnc(N[C@H]4CCN(C(=O)C5CCCCC5)C4)c3c2)cn1	CHEMBL4227461	active
Cc1nc(-c2cn3c(n2)-c2ccc(OC4(CC5CC5)CNC4)cc2OCC3)n(C(C)C)n1	CHEMBL3704687	active
OCCn1cc(-c2ccc3c(c2)OCCn2cc(-c4ncnn4CC(F)(F)F)nc2-3)cn1	CHEMBL2387087	active
O=C1NCc2c1cc(O[C@@H]1CCN(C(=O)C3CC3)C1)cc2-c1cncc(O)c1	CHEMBL4848004	active
CCc1nc2ccccc2n1-c1nc(N2CCOCC2)c2sc(CN3CCN(C4CCCC4)CC3=O)cc2n1	CHEMBL4753342	active
Cc1nc(N)cc2c1cc(-c1cnc3[nH]cnc3c1)c(=O)n2C1CCCC1	CHEMBL3112727	active
Cc1cc(-c2ccc3nc(NC(=O)N4CCC[C@H]4C(N)=O)cn3n2)cc2c1C(=O)N([C@@H](C)C1CC1)C2	CHEMBL4789901	active
COc1ncc2cc1NS(=O)(=O)c1cccc(c1)C(=O)NCC1CCN(CC1)c1ccnc3ccc-2cc13	CHEMBL4866790	active
O=S(=O)(Nc1cc(-c2ccc3nncc(-c4ccccc4)c3c2)cnc1Cl)c1ccccc1	CHEMBL4872806	active
COc1c(OC[C@H](O)CN2CCOCC2)ccc2c1N=C(NC(=O)c1cccnc1)N1CCN=C21	CHEMBL3644648	active
COc1c(OC[C@H](O)CN2CCCCC2)ccc2c1N=C(NC(=O)c1cncs1)N1CCN=C21	CHEMBL3644678	active
O=C(CCCCCOc1ccc2c(c1)N=C(NC(=O)c1ccccc1)N1CCN=C21)NO	CHEMBL5218611	active
Cc1c(F)cncc1-n1c([C@@H](Nc2nc(N)nc(N)c2C#N)C2CC2)nc2c(F)ccc(Cl)c2c1=O	CHEMBL3923554	active
C[C@H](Nc1ncnc(N)c1C#N)c1nn2ccc(C(F)(F)F)c2c(=O)n1-c1ccccc1	CHEMBL3980944	active
Cc1c(F)cncc1-n1c([C@@H](Nc2nc(N)nc(N)c2C#N)C2CC2)nc2cccc(Cl)c2c1=O	CHEMBL3918604	active
CCc1nc(N)nc(N2CCC(C)(O)CC2)c1C#Cc1cnc(C)c(NS(C)(=O)=O)c1	CHEMBL3655897	active
COCCOCCNC(=O)CCCC#Cc1cccc2nc(Cn3nc(-c4cccc(O)c4)c4c(N)ncnc43)n(Cc3ccccc3Cl)c(=O)c12	CHEMBL4075540	active
COc1ccc(-c2ccc3ncnc(N[C@H]4CCN(C(=O)c5ccccc5)C4)c3c2)cn1	CHEMBL4225346	active
CCNC(=O)c1ccc(NC(=O)Nc2ccc(-c3nc(N4CCOCC4)c4nnn(CC)c4n3)cc2)cc1	CHEMBL591357	active
CC(=O)N1CCN(c2cccc(-c3cc(Cl)c4c(N)ncnn34)c2)C(=O)C1(C)C	CHEMBL4086128	active
Cc1ccn2nc([C@H](C)Nc3ncnc(N)c3C(=O)Nc3cc(C(N)=O)ccc3O)n(-c3ccccc3)c(=O)c12	CHEMBL3936888	active
CC[C@H](Nc1nc(N)nc(N)c1C#N)c1nc2cccc(Cl)c2c(=O)n1-c1cncc(F)c1	CHEMBL3980395	active
COc1ccc2[nH]c(C)c(/C=C3\Oc4cc(O)cc(O)c4C3=O)c2c1	CHEMBL1088835	active
COc1ccc(-c2ccc3ncnc(O[C@H]4CCCN(C(=O)C5CC5)C4)c3c2)cn1	CHEMBL4461031	active
O=C(c1cc(C2CCCN2c2cc(F)cc(F)c2)c2oc(N3CCOCC3)cc(=O)c2c1)N1CCC(O)CC1	CHEMBL4083021	active
Cc1nc(NC(=O)[C@@H](C)N)sc1-c1cncc(NS(=O)(=O)c2ccccc2)c1	CHEMBL4169244	active
C[C@H](Nc1nc(N)nc(N)c1C#N)c1nc2cccc(CNc3ncc(C(=O)NO)cn3)c2c(=O)n1-c1ccccc1	CHEMBL4583074	active
CC(=O)c1c[nH]c2ncnc(N3C[C@@H](F)C[C@H]3c3nn4ccc(Cl)c4c(=O)n3-c3ccccc3)c12	CHEMBL4520300	active
CC(=O)N1CCN(c2cccc(-c3cc(-c4ccnn4CC(F)(F)F)c4c(N)ncnn34)c2)C(=O)C1(C)C	CHEMBL4059848	active
O=C(Nc1ccncc1)Nc1ccc(-c2nc(N3CCOCC3)nc(N3CCOCC3)n2)cc1	CHEMBL596597	active
CC(=O)N1CCCN(c2ncnc(C)c2C#Cc2cnc(C)c(NS(=O)(=O)c3ccccc3)c2)CC1	CHEMBL3660106	active
Cc1ncc(C#Cc2c(C)ncnc2N2CCCCC2)cc1NS(=O)(=O)c1ccccc1	CHEMBL3660107	active
C=C1C[C@@H](c2nc3cccc(Cl)c3c(=O)n2-c2ccccc2)N(c2ncnc(N)c2C#N)C1	CHEMBL5195280	active
COc1ncc(N2CCOc3cnc(O[C@H]4CCN(C(=O)C5CCS(=O)(=O)CC5)C4)cc32)cc1C	CHEMBL4442510	active
C[C@H](Nc1nc(N)nc(N)c1Cl)c1nc2cccc(Cl)c2c(=O)n1-c1ccc(N)nc1	CHEMBL3970845	active
O=c1c2c(F)ccn2nc([C@@H]2CCCN2c2ncnc3[nH]cnc23)n1-c1ccccc1	CHEMBL4446644	active
CC(Nc1cc(F)cc(Cl)c1)c1cc(C(=O)N(C)C)cc2c(=O)cc(N3CCOCC3)oc12	CHEMBL3656404	active
CC(Nc1cc(F)cc(F)c1)c1cc(C(=O)NCCN(C)C)cc2ncc(N3CCOCC3)nc12	CHEMBL4127116	active
C[C@H]1CC[C@@H](c2nc3cccc(Cl)c3c(=O)n2-c2cccc(F)c2)N1c1ncnc(N)c1C#N	CHEMBL5206949	active
COc1nc(-c2ccc3nc(NC(C)=O)cn3c2)cnc1N	CHEMBL3752503	active
CC(=O)N1CCN(C(=O)c2cccc(-c3ncnc4ccc(-c5cnc6ccccc6c5)cc34)c2)CC1	CHEMBL4469006	active
CC(Nc1cc(F)cc(F)c1)c1cc(C(=O)NCC2CC2)cc2c(=O)cc(N3CCOCC3)oc12	CHEMBL3656441	active
COc1ncc(N2CCc3ncnc(N[C@H]4CCN(C(=O)C5CCOCC5)C4)c3C2)cc1C#N	CHEMBL3643415	active
O=C(Nc1ccc(-c2nc(N3CCOCC3)c3nnn(C4CC4)c3n2)cc1)Nc1cccs1	CHEMBL601073	active
COc1ncc(N2CCc3ncnc(N[C@H]4CCN(C(=O)C5CCOC(C)(C)C5)C4)c3C2)cc1C(F)(F)F	CHEMBL3643417	active
COc1ncc(N2CCc3ncnc(N[C@H]4CCN(C(=O)C5CCOCC5)C4)c3C2)cc1Cl	CHEMBL3643428	active
COc1ccc(S(=O)(=O)n2ccc3ccc(-c4c(N)ncnc4N[C@@H](C)c4nn5ccc(C)c5c(=O)n4-c4ccccc4)cc32)cc1	CHEMBL3896227	active
Nc1ncnn2c(-c3cccc(CN4CCOCC4)c3)cc(-c3ccnn3C3CCCCC3)c12	CHEMBL4593143	active
O=C(Nc1ccccc1)Nc1ccc(-c2nc(N3CCOCC3)nc(N3CCOCC3)n2)cc1	CHEMBL604908	active
CC(=O)N(C)Cc1sc2c(N3CCOCC3)nc(-c3cnc(N)nc3)nc2c1C	CHEMBL1091979	active
CC(=O)Nc1cn2cc(-c3cnc(N)c(OC(C)C(F)(F)F)n3)ccc2n1	CHEMBL3753450	active
O=c1c2c(Cl)ccn2nc([C@@H]2CCCN2c2ncnc3[nH]cnc23)n1-c1cccc(F)c1	CHEMBL4574883	active
CC(=O)Nc1cn2cc(-c3cnc(N)c(OCC(F)(F)F)n3)ccc2n1	CHEMBL3752019	active
CCOc1nc(-c2ccc3nc(NC(C)=O)cn3c2)cnc1N	CHEMBL3752653	active
CC(Nc1cc(F)cc(F)c1)c1cc(C(=O)N2CCC(O)CC2)cc2c(=O)cc(N3CCOCC3)oc12	CHEMBL3408266	active
Cc1ccn2nc([C@H](C)Nc3ncnc(N)c3-c3ccc4cc[nH]c4c3)n(-c3ccccc3)c(=O)c12	CHEMBL3928013	active
CN(C)Cc1cccc(-c2cc(-c3ccnn3C3CCOCC3)c3c(N)ncnn23)c1	CHEMBL4460644	active
Nc1ncnc2c1c(-c1ccc(O)cc1)nn2Cc1nc2cccc(C#CCCCC(=O)N3CCCC3)c2c(=O)n1Cc1ccccc1Cl	CHEMBL3950328	active
CN(C)c1cccc(-c2cc(-c3ccnn3C3CCCCC3)c3c(N)ncnn23)c1	CHEMBL4551707	active
N#Cc1c(N)ncnc1N1CCC[C@H]1c1nc2cccc(Cl)c2c(=O)n1-c1ccccc1	CHEMBL3355012	active
Cc1ccn2nc(CNc3ncnc(N)c3-c3cncc(C(F)F)c3)n(-c3ccccc3)c(=O)c12	CHEMBL3955921	active
Cc1ccccc1-n1c([C@@H]2CCCN2c2ncnc(N)c2C#N)nc2cccc(Cl)c2c1=O	CHEMBL3355011	active
Nc1ncnc2c1c(-c1cc(O)c(F)c(F)c1)nn2C1Cc2ccccc2C1	CHEMBL3907591	active
Cc1cccc2c1CCN2C(=O)Cc1nc(N2CCOCC2)cc(=O)[nH]1	CHEMBL3112851	active
CCc1nc2ccccc2n1-c1nc(N2CCOCC2)c2nc(CN3CCC(C(C)(C)O)CC3)[nH]c2n1	CHEMBL2171943	active
Cc1c(Cl)cccc1Cn1cnc(=O)c2sc(N3CCOCC3)nc21	CHEMBL2089105	active
CNC(=O)c1cc([C@@H](C)Nc2cc(F)cc(F)c2)c2oc(N3CCOCC3)cc(=O)c2c1	CHEMBL3408267	active
CC(C)c1nc2ccccc2n1-c1nc(N2CCOCC2)c2nc(OC3CN(C4CCS(=O)(=O)CC4)C3)n(C)c2n1	CHEMBL2216902	active
C[C@@H](Nc1cc(F)cc(F)c1)c1cc(C(=O)N(C)C)cc2c(=O)cc(N3CCOCC3)oc12	CHEMBL3408248	active
Cc1c(Cn2cnc(=O)c3sc(N4CCOCC4)nc32)cccc1C(F)(F)F	CHEMBL2089104	active
Cc1cc(C(C)Nc2ccccc2)c2nc(N3CCOCC3)cc(=O)n2c1	CHEMBL1972466	active
COc1cc2c(CC3CCCC(C)C3)c(C(=O)Nc3nn[nH]n3)sc2cc1C	CHEMBL2216844	active
Cc1c(Cn2c(Cc3ccccc3)nc(=O)c3sc(N4CCOCC4)nc32)cccc1C(F)(F)F	CHEMBL2089111	active
COc1cc(NC(=O)Cc2nc(N3CCOCC3)cc(=O)[nH]2)ccc1F	CHEMBL2151927	active
CC1Cc2c(Br)cccc2N1C(=O)Cc1nc(N2CCOCC2)sc1C(N)=O	CHEMBL3125395	active
Clc1cccc2c(-n3cnc4c(-c5nnc[nH]5)cc(N5CCOCC5)cc43)ccnc12	CHEMBL4646376	active
Cl.Oc1cccc(-c2nc(N3CCOCC3)c3oc4ncccc4c3n2)c1	CHEMBL538346	active
Cn1ncc2c(Oc3ccc(S(C)(=O)=O)cc3)nc(-c3cccc4[nH]ncc34)nc21	CHEMBL1257535	active
Cc1ncc(-c2cc3c(C)nc(N)nc3s2)cc1NS(=O)(=O)c1ccc(F)cc1F	CHEMBL4228112	active
Cc1cc(C(C)Nc2ccccc2)c2oc(N3CCOCC3)cc(=O)c2c1	CHEMBL2064328	active
CC(C)(O)c1cc2nc(-c3cnc(N)nc3)nc(N3CCOCC3)c2s1	CHEMBL1084926	active
CNC(=O)c1ccc2c(c1)OCCc1cc(C(=O)N(C)c3cc(C(=O)N(C)C)ccc3Cl)sc1-2	CHEMBL1796763	active
CCc1nc2ccccc2n1-c1nc(N2CCOCC2)c2nc(CN3C[C@@H]4C[C@H]3CN4C3COC3)n(C)c2n1	CHEMBL2171941	active
Cn1c(CN2CCC(C(C)(C)O)CC2)nc2c(N3CCOCC3)nc(-n3c(C4CC4)nc4ccccc43)nc21	CHEMBL2171950	active
CS(=O)(=O)N1CCN(Cc2cc3nc(-c4cccc5[nH]ncc45)nc(N4CCOCC4)c3o2)CC1	CHEMBL1949909	active
CS(=O)(=O)N1CCN(Cc2cc3c(N4CCOCC4)nc(-c4cccc5[nH]ncc45)nc3s2)CC1	CHEMBL1949908	active
Cc1c(Cn2c(CN)nc(=O)c3sc(N4CCOCC4)nc32)cccc1C(F)(F)F	CHEMBL2089113	active
Cc1cc(-c2ccn3nc(N)c(C(=O)N[C@H]4CC[C@](C)(O)CC4)c3n2)cc2c1C(=O)N([C@@H](C)C1CC1)C2	CHEMBL5201323	active
COc1ncc2cc1NS(=O)(=O)c1cccc(c1)C(=O)NCc1cncc(c1)-c1cnc3ccc-2nn13	CHEMBL4876703	active
CC(C)(C(N)=O)N1CCN(Cc2cc3nc(-c4c(F)ccc5[nH]ccc45)nc(N4CCOCC4)c3s2)CC1	CHEMBL2165504	active
C[C@@H](C1CC1)N1Cc2cc(-c3ccn4nc(N)c(C(=O)NC5CC5)c4n3)cc(S(=O)(=O)C3CCC3)c2C1=O	CHEMBL5194457	active
C[C@@H]1CN(c2cc(=O)c3cc(C(=O)N(C)C)cc(CN4CCOc5ccc(F)cc54)c3o2)CCO1	CHEMBL3799511	active
C[C@@H]1CN(c2cc(=O)c3cc(C(=O)N(C)C)cc(CN4CCOc5c(F)cc(F)cc54)c3o2)CCO1	CHEMBL3797812	active
COc1ccc(-c2c[nH]c3ncc(-c4cnc(N)c(NS(=O)(=O)c5ccc(F)cc5F)c4)cc23)cc1OC	CHEMBL1289351	active
FC(F)c1nc2ccccc2n1-c1nc(N2CCOCC2)nc(N2CCOCC2)n1	CHEMBL586702	active
CC(=O)Nc1nc(C)c(-c2cnc(C(C)(C)C)o2)s1	CHEMBL2204791	active
Cc1ccccc1-n1c(Cn2nc(-c3cccc(O)c3)c3c(N)ncnc32)nc2cccc(C)c2c1=O	CHEMBL1241767	active
Cc1nc(N)nc(-n2c(Nc3cccc(O)c3)nc3ccccc32)n1	CHEMBL1762788	active
C[C@H](Nc1nc(N)nc(N)c1Cl)c1nc2c(F)cc(F)cc2c(=O)n1-c1cc[nH]n1	CHEMBL4088324	active
Oc1cccc(-c2nc(N3CCOCC3)c3ncccc3n2)c1	CHEMBL3109116	active
CC(C)Oc1nc(-c2ccc(NC(=O)Nc3ccc(C(=O)NCCN(C)C)cc3)cc2)nc(N2CCOCC2)n1	CHEMBL1808987	active
CC(C)Oc1nc(-c2ccc(NC(=O)Nc3ccc(C(=O)N4CCN(C)CC4)cc3)cc2)nc(N2CCOCC2)n1	CHEMBL1808985	active
CC(=O)Nc1nc(C)c(-c2cnc(-c3cccnc3)o2)s1	CHEMBL2204786	active
FC(F)Oc1cccc2c1nc(C(F)F)n2-c1nc(N2CCOCC2)nc(N2CCOCC2)n1	CHEMBL1911002	active
CNC(=O)[C@H](C)Cn1cnc2ccc(-c3cnc(C)c(NS(=O)(=O)c4ccc(F)cc4Cl)c3)cc2c1=O	CHEMBL4643040	active
C[C@H]1CN(c2nc(N)nc3c2S(=O)(=O)CC3)[C@@H]1c1nn2ccc(Cl)c2c(=O)n1-c1ccccc1	CHEMBL4441870	active
C[C@@H](Nc1cc(F)cc(F)c1)c1cc(C(=O)N(C)C)cn2c(=O)cc(N3CCOCC3)nc12	CHEMBL3319490	active
CN(C)Cc1cc2nc(-c3cccc(O)c3)nc(N3CCOCC3)c2s1	CHEMBL493289	active
CCn1c(-c2cnc(C)nc2)nc2c(-c3ccc4c(c3)[C@](C)(c3ccccc3)C(=O)N4)ncnc21	CHEMBL4762936	active
CC(C)n1ncnc1-c1nc2c(s1)CCOc1ccccc1-2	CHEMBL2381253	active
Cc1c(Cn2ccn3c(=O)cc(N4CCOCC4)nc23)cccc1C(F)(F)F	CHEMBL1957855	active
O=c1cc(N2CCOCC2)nc2n(Cc3cccc4ccccc34)ccn12	CHEMBL1957841	active
COc1ncc2cc1NS(=O)(=O)c1cccc(c1)C(=O)NC[C@@H]1CCN(C1)c1ncnc3c(C)c-2sc13	CHEMBL4866710	active
CCNc1nc(C)c2cc(-c3ccc(O)c(OC)c3)c(=O)n(C3CCCC3)c2n1	CHEMBL3648923	active
COc1c(OC[C@H](O)CN2CCOCC2)ccc2c1N=C(NC(=O)c1cccnc1C)N1CCN=C21	CHEMBL3644672	active
Cc1nc(-c2cn3c(n2)-c2ccc(-n4ccnc4C4CCCN(C(C)C)C4)cc2OCC3)n(C(C)C)n1	CHEMBL3704740	active
COc1c(OC[C@H](O)CN2CCCC2)ccc2c1N=C(NC(=O)c1cnco1)N1CCN=C21	CHEMBL3644670	active
CCc1cccc(-c2cc3c(C)nc(N)nc3n(C3CCCC3)c2=O)c1	CHEMBL3649012	active
CC(C)(C(N)=O)N1CCN(Cc2cc3nc(-c4cccc5[nH]ncc45)nc(N4CCOCC4)c3s2)CC1	CHEMBL2165503	active
Cc1cc(-c2cnc3[nH]cc(-c4ccc(C(=O)O)c(F)c4)c3c2)cc2c1C(=O)N([C@@H](C)C1CC1)C2	CHEMBL4797477	active
COCc1c(-c2ccccn2)c([C@H](C)Nc2ncnc(N)c2C#N)nc2ccc(F)cc12	CHEMBL3400185	active
COc1ncc(-c2ccc3nccc(=O)n3c2)cc1NS(=O)(=O)c1ccc(F)cc1F	CHEMBL4284400	active
C[C@H](N1Cc2cc(-c3ccn4nc(N)c(C(=O)N[C@@H](CO)C5CC5)c4n3)cc(Cl)c2C1=O)C(F)(F)F	CHEMBL5176293	active
C[C@@H](C1CC1)N1Cc2cc(-c3ccn4nc(N)c(C(=O)N[C@@H](CO)C5CC5)c4n3)cc(OC(F)F)c2C1=O	CHEMBL5203289	active
COc1cccc2c1nc(C(F)F)n2-c1nc(N2CCOCC2)nc(N2CC[C@@H](N(C)S(C)(=O)=O)C2)n1	CHEMBL4211457	active
COc1ncc(-c2ccc3ncnc(N[C@H]4CCN(C(=O)C5CCOCC5)C4)c3c2)cc1[N+](=O)[O-]	CHEMBL4228571	active
C[C@H](Nc1nc(N)nc2[nH]cnc12)c1nn2cccc2c(=O)n1-c1ccccc1	CHEMBL3985833	active
COc1ncc(-c2cc3c(C)nc(N)nc3n([C@H]3C[C@H](OCCO)C3)c2=O)cc1F	CHEMBL3652270	active
Cc1nc(-c2cn3c(n2)-c2cc(C(C)N4CCN(C)CC4)c(F)cc2OCC3)n(C(C)C)n1	CHEMBL3704743	active
COc1ncc2cc1NS(=O)(=O)c1cccc(c1)C(=O)NC[C@H]1CCN(C1)c1ncnc3c(C)c-2sc13	CHEMBL4860117	active
CCOC(=O)CN1CCC[C@H](Nc2ncnc3ccc(-c4cnc(OC)c(C#N)c4)cc23)C1	CHEMBL4515495	active
C[C@@H]1CN(S(C)(=O)=O)C[C@H](C)N1Cc1cn2cc(-c3cnc(N)nc3)nc(N3CCOCC3)c2n1	CHEMBL2087482	active
CCn1c(-c2cnc(C)nc2)nc2c(-c3ccc4c(c3)[C@@]3(CCCN3C(C)C)C(=O)N4)ncnc21	CHEMBL4748947	active
C[C@H](Nc1ncnc(N)c1C#N)c1nc2cccc(Cl)c2c(=O)n1-c1cn[nH]c1	CHEMBL4092381	active
COc1ncc(-c2ccc3ncc(NC(=O)CN4CCN(C)CC4)c(OC)c3c2)cc1NS(=O)(=O)c1ccc(F)cc1F	CHEMBL4093568	active
NC(=O)c1ccc2c(c1)OCCc1sc(-c3ncnn3-c3ccc(F)cc3F)nc1-2	CHEMBL5192406	active
CCc1nc2ccccc2n1-c1nc(N2CCOCC2)c2sc(CN3CCN(C(C)=O)CC3=O)cc2n1	CHEMBL4783142	active
CN1C2CCC1CC(Oc1nc(-c3ccc(NC(=O)Nc4ccc(C(N)=O)cc4)cc3)nc(N3CCOCC3)n1)C2	CHEMBL1808992	active
CC(Nc1ncnc(N)c1C#N)C1=Nc2cccc(Cl)c2S(=O)(=O)N1c1ccccc1	CHEMBL4471679	active
CN(C)C(=O)c1cc(C2CCCN2c2ccccc2)c2oc(N3CCOCC3)cc(=O)c2c1	CHEMBL4086125	active
Cc1ccc(S(=O)(=O)Nc2cc(-c3sc(NC(=O)[C@@H](N)C(C)C)nc3C)cnc2Cl)cc1	CHEMBL4164334	active
COc1ncc(-c2ccc3ncnc(N[C@H]4CCCN(C(=O)C(F)(F)F)C4)c3c2)cc1C#N	CHEMBL4568130	active
CCOc1cnc(CN2CCC(c3ccc4cc(C(=O)N5CCN(Cc6ccc(C#N)cc6)CC5)n(C)c4c3)CC2)cn1	CHEMBL3955171	active
C[C@H](N1Cc2cc(-c3ccn4nc(N)c(C(=O)N[C@H]5CC[C@@](C)(O)CC5)c4n3)cc(NS(C)(=O)=O)c2C1=O)C(F)(F)F	CHEMBL5186453	active
O=C1COc2ccc(-c3ccnc(Cl)c3NS(=O)(=O)c3ccc(F)cc3)cc2N1c1ccc(Cl)cc1	CHEMBL4760517	active
CC(C)NC(=O)c1c(-c2ccccc2)c([C@H](C)Nc2ncnc(N)c2C#N)nc2ccc(F)cc12	CHEMBL4461539	active
COc1ncc(-c2cc(OC[C@@H]3CCCN(Cc4cn(C)nc4C)C3)c3cnn(C)c3n2)cc1NS(C)(=O)=O	CHEMBL4246031	active
COc1cccc2c1nc(C(F)F)n2-c1nc(N2CCOCC2)nc(N2CCC(CNS(C)(=O)=O)CC2)n1	CHEMBL4208958	active
CCn1nnc2c(N3CCOCC3)nc(-c3ccc(NC(=O)Nc4ccc(C(=O)NCCN5CCN(C)CC5)cc4)cc3)nc21	CHEMBL589612	active
COCCCNC(=O)c1cn2cc(-c3cnc(N)nc3)nc(N3CCOCC3)c2n1	CHEMBL2058167	active
CC(C)(C(N)=O)N1CCN(Cc2cc3nc(-c4cc(C#N)cc5[nH]ccc45)nc(N4CCOCC4)c3s2)CC1	CHEMBL2165507	active
CCC[C@H](Nc1ncnc2nc[nH]c12)c1nc2cccc(C(F)(F)F)c2c(=O)n1-c1ccccc1	CHEMBL4854194	active
Cc1cc(-c2cnc3[nH]cc(-c4cnn(C)c4)c3c2)cc2c1C(=O)N([C@@H](C)C1CC1)C2	CHEMBL4752612	active
CCC(=O)c1ccc(NC(=O)Nc2ccc(-c3nc(N4CCOCC4)c4ncccc4n3)cc2)cc1	CHEMBL4059989	active
COc1ncc(-c2sc3c(-c4ccc(CNC=O)s4)ncnc3c2C)cc1NS(=O)(=O)c1ccccc1	CHEMBL4851911	active
CC(=O)N1CCN(c2cccc(-c3cc(-c4cnc(Cl)n4C)c4c(N)ncnn34)c2)C(=O)C1(C)C	CHEMBL4091840	active
CC(C)n1ncnc1-c1nc2c(s1)CCOc1cc(C3CCCN3)ccc1-2	CHEMBL2381267	active
CN1Cc2cnc3ccc(-c4cnc(N)nc4)nc3c2N(c2cccc(C(F)(F)F)c2)C1=O	CHEMBL3916654	active
CNC(=O)c1ccc2c(c1)OCCn1cc(-c3ncnn3C(C)C)nc1-2	CHEMBL2381254	active
CNC(=O)c1ccc2c(c1)OCCc1sc(-c3ncnn3C(C)C)nc1-2	CHEMBL2381252	active
COc1cc(-c2cc3c(O[C@H]4CCN(C(=O)C5CCC5)C4)ncnc3s2)cnc1OC	CHEMBL5203775	active
Cc1nc(NC(=O)[C@@H](N)C(C)C)sc1-c1cnc(Cl)c(NS(=O)(=O)c2ccccc2Cl)c1	CHEMBL4160624	active
C[C@H](Nc1nc(N)nc(N)c1C#N)c1c(-c2ccccc2)c(=O)n2cc(F)ccc2c1-c1ccc(F)cc1	CHEMBL4756563	active
Cc1cc(-c2cnc3[nH]cc(-c4ccc(C5(C(=O)O)CC5)cc4)c3c2)cc2c1C(=O)N([C@@H](C)C1CC1)C2	CHEMBL4784640	active
Cc1cc(-c2c[nH]c3ncc(-c4cc(C)c5c(c4)CN([C@@H](C)C4CC4)C5=O)cc23)ccc1CC(=O)O	CHEMBL4753632	active
CC[C@H](N1Cc2cc(-c3ccn4nc(N)c(C(=O)NC5CC5)c4n3)cc(NS(C)(=O)=O)c2C1=O)C(F)(F)F	CHEMBL5183215	active
CCn1c(-c2cnc(C)nc2)nc2c(O[C@H]3CCN(C(=O)N4CC(OC)C4)C3)ncnc21	CHEMBL4869250	active
COc1ncc(-c2cc(NC(=O)c3coc(CN4CCN(CCN5CCOCC5)CC4)n3)c3cnn(C)c3n2)cc1NS(C)(=O)=O	CHEMBL4229164	active
COc1ccc(-c2cc3c(C)nc(N)nc3n([C@H]3CC[C@H](OCCO)CC3)c2=O)cn1	CHEMBL1234354	active
CC(=O)N1CCN(c2cccc(-c3cc(-c4nnc(C)s4)c4c(N)ncnn34)c2)C(=O)C1(C)C	CHEMBL4076137	active
Cc1cc(-c2cnc3[nH]cc(-c4ccc(C(C)(C)O)nc4)c3c2)cc2c1C(=O)N([C@@H](C)C1CC1)C2	CHEMBL4756533	active
COc1ncc(-c2cc(OCCN3CCOCC3)c3nc(N)nc(C)c3c2)cc1NS(=O)(=O)c1ccc(F)cc1F	CHEMBL4163911	active
CC(=O)Nc1ccc(Nc2cnnc3ccc(-c4cnc(Cl)c(NS(=O)(=O)c5ccccc5)c4)cc23)cc1	CHEMBL4852849	active
Cc1nc(-c2cn3c(n2)-c2ccc(OC4(CN5CCN(C)CC5)CC4)cc2OCC3)n(C(C)C)n1	CHEMBL3704665	active
Cc1nc(-c2cn3c(n2)-c2ccc(-c4cnn(C(C)C)c4CN4CCN(C)CC4)cc2OCC3)n(C(C)C)n1	CHEMBL3704681	active
C[C@H](Nc1nc(N)nc(N)c1C#N)c1cc2ccc(F)cn2c(=O)c1-c1cc(F)cc(F)c1	CHEMBL4752055	active
C[C@H](Nc1nc(N)nc(N)c1C#N)c1c(C2CC2)c(=O)n2cc(F)ccc2c1-c1ccc(F)cc1	CHEMBL4778687	active
CCc1nc2ccccc2n1-c1nc(N2CCOCC2)c2sc(CN3CCN(c4cnn(C)c4)C(=O)C3)cc2n1	CHEMBL4761003	active
Cc1cc(-c2ccn3nc(N)c(C(=O)Nc4cnn(C)c4)c3n2)cc2c1C(=O)N([C@@H](C)C1CC1)C2	CHEMBL5202984	active
C#Cc1ccc(-c2cc3c(c(-c4cnc(OC)c(NS(C)(=O)=O)c4)c2)CNC3=O)cn1	CHEMBL4867101	active
CN(C)C(=O)c1cc([C@H]2CCCN2c2ccc(F)cc2)c2oc(N3CCOCC3)cc(=O)c2c1	CHEMBL4102511	active
C[C@H](N1Cc2cc(-c3ccn4nc(N)c(C(=O)N[C@@H](CO)C5CC5)c4n3)cc(OC(F)F)c2C1=O)C(F)(F)F	CHEMBL5201929	active
NS(=O)(=O)c1ccc(NC(=O)Nc2nc(N3CCOCC3)c3ccccc3n2)cc1	CHEMBL4758082	active
Cc1cc(-c2cnc3[nH]cc(-c4ccncc4)c3c2)cc2c1C(=O)N([C@@H](C)C1CC1)C2	CHEMBL4779873	active
Cc1csc2nc([C@H](C)Nc3ncnc4[nH]cnc34)c(-c3cccc(F)c3)c(=O)n12	CHEMBL2216863	active
COc1ccc(-c2ccc3ncnc(N[C@H]4CCN(C(=O)C5CCOCC5)C4)c3c2)cn1	CHEMBL4229081	active
CNC(=O)[C@H](C)Cn1cnc2ccc(-c3cnc(OC)c(NS(=O)(=O)c4ccc(F)cc4)c3)cc2c1=O	CHEMBL4641876	active
O=S(=O)(c1ccc(O)cc1)N1CCN(c2nc(NCCN3CCOCC3)nc(N3CCOCC3)n2)CC1	CHEMBL4789747	active
COc1c(OC[C@H](O)CN2CCCC2)ccc2c1N=C(NC(=O)c1cncs1)N1CCN=C21	CHEMBL3644668	active
CC(C)(O)C1CCN(Cc2ccc3nc(-c4c(F)ccc5[nH]ccc45)nc(N4CCOCC4)c3n2)CC1	CHEMBL2152768	active
COc1ncc(-c2ccc3nc(N)nc(C)c3c2)cc1NS(=O)(=O)c1ccc(F)cc1F	CHEMBL3112720	active
C[C@H](N1Cc2cc(-c3ccn4nc(N)c(C(=O)N[C@@H](CO)C5CC5)c4n3)cc(NS(C)(=O)=O)c2C1=O)C(F)(F)F	CHEMBL5189490	active
Nc1nc2cc(-c3nn(CC4CCCC4)c4ncnc(N)c34)ccc2o1	CHEMBL3797933	active
CC(C)(C(N)=O)N1CCN(Cc2cc3nc(-c4nccc5[nH]ccc45)nc(N4CCOCC4)c3s2)CC1	CHEMBL2165511	active
C[C@@H]1CN(c2cc(-c3cc4c(c(-c5cc(O)cc(F)c5)c3)CNC4=O)ccn2)C[C@H](C)O1	CHEMBL4856718	active
C[C@H](Nc1nc(N)nc(N)c1C#N)c1nc2c(F)ccc(Cl)c2c(=O)n1-c1cnc(N)cn1	CHEMBL3915208	active
CN(C)c1ccc(NC(=O)Nc2ccc(-c3nc(N4CCOCC4)nc(N4C5CCC4COC5)n3)cc2)cc1	CHEMBL1258408	active
CC(C)n1nnc2c(N3CCOCC3)nc(-c3ccc(NC(=O)Nc4ccc(CO)cc4)cc3)nc21	CHEMBL600258	active
Cc1cc(-c2ccn3nc(N)c(C(=O)N[C@H](C)CO)c3n2)cc2c1C(=O)N([C@@H](C)C1CC1)C2	CHEMBL5207086	active
C[C@H](Nc1nc(N)nc(N)c1C#N)c1nc2c(F)cccc2c(=O)n1-c1cc(F)cc(F)c1	CHEMBL3806190	active
CC(=O)N1CCN(c2cc(-c3cc(C(F)(F)F)c4c(N)ncnn34)ccc2C(C)O)C(=O)C1(C)C	CHEMBL4092344	active
Cc1nc(N)ncc1-c1nc(N2CCOCC2)c2sc(C(C)(C)O)cc2n1	CHEMBL1085178	active
CCNC(=O)[C@H](C)Cn1cnc2ccc(-c3cnc(OC)c(NS(=O)(=O)c4ccc(F)cc4Cl)c3)cc2c1=O	CHEMBL4645263	active
COc1ncc(-c2nc3c(N4CCCC4)ncnc3s2)cc1NS(=O)(=O)c1ccc(F)cc1F	CHEMBL4754818	active
Cc1nc2cnc3ccc(-c4cnc5[nH]ccc5c4)cc3c2n1-c1ccc(C(C)(C)C#N)nc1	CHEMBL5204586	active
CC(C)n1ncnc1-c1nc2c(s1)CCOc1cc(CNCCO)ccc1-2	CHEMBL2381264	active
CCC(=O)N1CC[C@H](Nc2ncnc3c2nc(-c2cnc(OC)c(C)c2)n3C)C1	CHEMBL4868988	active
COc1cccc2c1nc(C(F)F)n2-c1nc(NCC2CCN(S(C)(=O)=O)CC2)nc(N2CCOCC2)n1	CHEMBL4205087	active
CCCS(=O)(=O)N1CCN(Cc2cc3nc(-n4c(CC)nc5ccccc54)nc(N4CCOCC4)c3s2)C(=O)C1	CHEMBL4764973	active
O=C(Nc1ccc(-c2nc(N3CCOCC3)c3ncccc3n2)cc1)Nc1ccc(S(=O)(=O)Nc2ccccn2)cc1	CHEMBL4092840	active
Cc1cccc2cc([C@H](C)Nc3ncnc4[nH]cnc34)c(-c3ccccc3)c(=O)n12	CHEMBL4782337	active
CC(C)n1nnc2c(N3CCOCC3)nc(-c3ccc(NC(=O)Nc4ccc(C(N)=O)cc4)cc3)nc21	CHEMBL591760	active
CCc1nc2ccccc2n1-c1nc(N2CCOCC2)c2sc(CN3CCN(C(=O)[C@H](C)O)CC3=O)cc2n1	CHEMBL4791430	active
C[C@H](Nc1ncnc(N)c1C#N)c1nc2ccc(F)cc2n1-c1ccc(F)cc1	CHEMBL4780867	active
CCNC(=O)c1c(-c2ccccn2)c([C@H](C)Nc2ncnc(N)c2C#N)nc2ccc(F)cc12	CHEMBL4572863	active
C[C@@H](C1CC1)N1Cc2cc(-c3cnc4[nH]cc(-c5ccc(C6(C(=O)O)CC6)cc5)c4c3)cc(C(F)(F)F)c2C1=O	CHEMBL4752079	active
Cc1cc(-c2ccn3nc(N)c(C(=O)NC4CC4)c3n2)cc2c1C(=O)N([C@@H](C)C1CC1)C2	CHEMBL5174182	active
C[C@H](Nc1nc(N)nc(N)c1C#N)c1nc2cccc(Cl)c2c(=O)n1-c1cccc(C(F)(F)F)c1	CHEMBL3806313	active
CC(=O)Nc1nc(C)c(-c2cc(C)c3c(c2)CN([C@@H](C)C2CC2)C3=O)s1	CHEMBL4126445	active
CC(C)n1ncnc1-c1cn2c(n1)-c1ccccc1OCC2	CHEMBL2381255	active
CC(=O)Nc1cn2cc(-c3cnc(N)c(C(F)(F)F)c3)ccc2n1	CHEMBL2418954	active
COc1ncc(-c2cc3c(-c4ccncc4)ncnc3s2)cc1NS(=O)(=O)c1ccc(C#N)cc1	CHEMBL3577922	active
C[C@@H](C1CC1)N1Cc2cc(-c3ccn4nc(N)c(C(=O)NC5CC5)c4n3)cc(OC(F)(F)F)c2C1=O	CHEMBL5196539	active
C[C@@H](C1CC1)N1Cc2cc(-c3ccn4nc(N)c(C(=O)NC5CC5)c4n3)cc(C(F)(F)F)c2C1=O	CHEMBL5173590	active
COc1c([C@H](C)Nc2ncnc3[nH]cnc23)cc(Cl)c(C)c1-c1ccc(S(C)(=O)=O)cc1	CHEMBL4470672	active
COc1ncc(-c2cc3c(C)nc(N)nc3n([C@H]3CC[C@@H](OCC(N)=O)CC3)c2=O)cn1	CHEMBL2375961	active
COc1c(OC[C@H](O)CN2CC3CCC(C2)O3)ccc2c1N=C(NC(=O)c1cccnc1)N1CCN=C21	CHEMBL3644652	active
O=S(=O)(Nc1cc(-c2ccc3nccc(-c4ccncc4)c3c2)cnc1Cl)c1ccc(F)cc1	CHEMBL1914727	active
Cc1nc(N)nc2c1cc(-c1cnc3[nH]ccc3c1)c(=O)n2C1CCOCC1	CHEMBL3648971	active
N#Cc1c(N)ncnc1N1CC2(CC2)C[C@H]1c1nc2cccc(Cl)c2c(=O)n1-c1ccccc1	CHEMBL4794028	active
OCCN(CCO)c1nc(N2CCOCC2)nc(-n2c(C(F)F)nc3ccccc32)n1	CHEMBL5087654	active
Nc1ncc(-c2nc(N3CCOCC3)c3sc(CN4CCN(C(=O)c5cc(Cc6n[nH]c(=O)c7ccccc67)ccc5F)CC4)cc3n2)cn1	CHEMBL4848869	active
COc1ncc(-c2ccc3ncc(NCC4CCN(C(C)=O)CC4)c(OC)c3c2)cc1NS(=O)(=O)c1ccc(F)cc1F	CHEMBL4104976	active
CS(=O)(=O)Nc1ccc(NC(=O)Nc2ccc(-c3nc(N4CCOCC4)c4cccnc4n3)cc2)cc1	CHEMBL4088056	active
COc1ncc(-c2ccc3ncnc(N[C@H]4CCCN(C(=O)C(C)N)C4)c3c2)cc1C#N	CHEMBL4473306	active
COc1ncc2cc1NS(=O)(=O)c1cccc(c1)C(=O)NCC1CCN(CC1)c1ncnc3ccc-2cc13	CHEMBL4850446	active
Cc1ccc(N2C(=O)COc3ccc(-c4cnc(Cl)c(NS(=O)(=O)c5ccc(F)cc5)c4)cc32)cc1	CHEMBL4475948	active
C[C@H](Nc1nc(N)nc(N)c1C#N)c1nn(-c2cccnc2)c2cc(F)ccc12	CHEMBL5190376	active
COc1ncc(-c2ccc3nccc(C#CCN(C)C)c3c2)cc1NS(=O)(=O)c1ccc(F)cc1F	CHEMBL3763397	active
C[C@@H](C1CC1)N1Cc2cc(-c3cnc4[nH]cc(-c5cnn(C)c5)c4c3)cc(C#N)c2C1=O	CHEMBL4793742	active
CC(C)N1C(=O)COc2ccc(-c3cnc(Cl)c(NS(=O)(=O)c4ccc(F)cc4)c3)cc21	CHEMBL4452675	active
COc1ncc2cc1NS(=O)(=O)c1cccc(c1)C(=O)N1CCc3ccc(cc3C1)-c1ccnc3ccc-2cc13	CHEMBL4874434	active
Cc1ccc([N+](=O)[O-])cc1S(=O)(=O)N(C)/N=C/c1cnn2ccc(Br)cc12	CHEMBL1928525	active
CCn1c(-c2cnc(C)nc2)nc2c(O[C@H]3CCN(C(=O)C4CC(F)(F)C4)C3)ncnc21	CHEMBL4860194	active
CCn1c(-c2cnc(C)nc2)nc2c(-c3cnc4c(c3)[C@](C)(NCC(C)(C)F)C(=O)N4)ncnc21	CHEMBL4750385	active
COc1ncc(-c2ccc3ncc(C(=O)NCCCN4CCOCC4)n3c2)cc1NS(=O)(=O)c1ccc(F)cc1F	CHEMBL4207685	active
COc1cccc2c1nc(C(F)F)n2-c1nc(N2CCOCC2)nc(N(C)[C@H]2CCN(S(C)(=O)=O)C2)n1	CHEMBL4214405	active
CCn1c(-c2cnc(C)nc2)nc2c(-c3ccc4c(c3)[C@](C)(N[C@H]3CCOC3)C(=O)N4)ncnc21	CHEMBL4753205	active
COc1cc(-c2ccn3nc(N)c(C(=O)NC4CC4)c3n2)cc2c1C(=O)N([C@@H](C)C1CC1)C2	CHEMBL5172752	active
COc1cccc2c1nc(C(F)F)n2-c1nc(N2CCOCC2)nc(N2CCN(S(=O)(=O)c3cccnc3)CC2)n1	CHEMBL4569104	active
CCc1nc2ccccc2n1-c1nc(N2CCOCC2)c2sc(CN3CCN(C4CCC(F)(F)CC4)CC3=O)cc2n1	CHEMBL4764632	active
CC[C@H](Nc1nc(N)nc(N)c1C#N)c1nc2cccc(C#CCCCC(=O)N3CCOCC3)c2c(=O)n1-c1ccccc1	CHEMBL4073929	active
COc1ccc(-c2cc3c(C)nc(N)nc3n([C@H]3CC[C@@H](OCC(N)=O)CC3)c2=O)cn1	CHEMBL2375964	active
CC(C)n1nc(N)nc1-c1cn2c(n1)-c1ccc(-c3ccnn3C3CCN(C(C)(C)C)CC3)cc1OCC2	CHEMBL3704712	active
Cc1nc(N)nc2c1cc(-c1cccc(CO)c1)c(=O)n2C1CCOCC1	CHEMBL3639478	active
CCn1ncc(-c2nc3c(O[C@H]4CCN(C(=O)C5CCOCC5)C4)ncnc3n2C)c1C	CHEMBL4570812	active
COc1ncc(-c2cc(OC[C@@H]3CCCN(C(=O)C4CCOCC4)C3)c3cnn(C)c3n2)cc1NS(C)(=O)=O	CHEMBL4249087	active
CC(C)n1c(-c2nc3c(s2)CCOc2cc(-c4cnn(CC(C)(C)O)c4)ccc2-3)n[nH]c1=O	CHEMBL2381381	active
COc1ncc(-c2cc(OCCCCCCCC(=O)NO)c3ncnc(C)c3c2)cc1NS(C)(=O)=O	CHEMBL4535819	active
CCn1c(-c2cnc(C)nc2)nc2c(-c3cnc4c(c3)[C@](C)(N3CC(C)(OC)C3)C(=O)N4)ncnc21	CHEMBL4745502	active
COc1ncc(-c2ccc3nccc(C#CCN(C)CCO)c3c2)cc1NS(=O)(=O)c1ccc(F)cc1F	CHEMBL3764095	active
COc1c(OC[C@H](O)CN2CCCC2)ccc2c1N=C(NC(=O)c1cccnc1C)N1CCN=C21	CHEMBL3644666	active
CCn1nccc1NC(=O)c1cc2c(C)nc(N)nc2n(C(C)C)c1=O	CHEMBL3652252	active
C[C@H](Nc1ncnc(N)c1C#N)c1nn2cccc2c(=O)n1-c1ccccc1	CHEMBL3901527	active
C[C@@H]1CN(C(=O)C(C)(C)O)C[C@H](C)N1c1cccc(-c2cc(-c3ccnn3C3CCOCC3)c3c(N)ncnn23)c1	CHEMBL4091906	active
COc1ncc(-c2cc3c(N4CCOCC4)ncnc3s2)cc1NS(=O)(=O)c1ccc(F)cc1F	CHEMBL4745332	active
COc1c(OC[C@H](O)CN2CCC2)ccc2c1N=C(NC(=O)c1cccnc1C)N1CCN=C21	CHEMBL3644653	active
Cc1ccncc1-n1c([C@H](C)Nc2nc(N)nc(N)c2C#N)nc2ccc(F)c(Cl)c2c1=O	CHEMBL3909179	active
CC(C)(O)Cn1ncnc1-c1cc2c(s1)-c1ccc(C(N)=O)cc1OCC2	CHEMBL2322769	active
C[C@H](Nc1nc(N)nc(N)c1C#N)c1nc2ccc(F)c(Cl)c2c(=O)n1-c1cccnc1	CHEMBL3954776	active
CC(Nc1ccc(F)c(Cl)c1)c1cc(C(=O)N(C)CCO)cc2c(=O)cc(N3CCOCC3)oc12	CHEMBL3656392	active
C#Cc1cccc2nc(Cn3nc(-c4cccc(O)c4)c4c(N)ncnc43)n(Cc3cccc(OC)c3)c(=O)c12	CHEMBL2216862	active
CC(C)n1ncnc1-c1nc2c(s1)CCOc1cc(C3CN(C[C@H](O)CO)C3)ccc1-2	CHEMBL2381275	active
C[C@H](Nc1nc(N)nc(N)c1Cl)c1nc2cccc(Cl)c2c(=O)n1-c1cccnc1	CHEMBL3892884	active
COc1cc(F)cc(NC(C)c2cc(C(=O)N(C)C)cc3c(=O)cc(N4CCOCC4)oc23)c1	CHEMBL3408254	active
O=S(=O)(Nc1cncc(-c2ccc3ncc(-c4ccncc4)n3c2)c1)c1ccccc1	CHEMBL1765622	active
C[C@H](Nc1ncnc(N)c1C#N)c1nn2c(C#N)ccc2c(=O)n1-c1ccccc1	CHEMBL3928750	active
COc1cnc(CN2CCC(c3ccn4nc(C(=O)N5CCN(Cc6ccc(C(F)(F)F)cc6)CC5)cc4c3)CC2)cn1	CHEMBL3941150	active
Cn1c(=O)n(-c2ccc(C(C)(C)C#N)cc2)c2c3cc(-c4cnc5ccccc5c4)ccc3ncc21	CHEMBL1879463	active
Cc1nnc(NS(=O)(=O)c2ccc(NCc3cc(C(=O)O)cc(-c4ccc5c(c4)OCO5)c3)cc2)s1	CHEMBL3582357	active
COc1ncc(N2CCc3ncnc(N[C@H]4CCN(C(=O)c5cnco5)C4)c3C2)cc1C(F)(F)F	CHEMBL3643418	active
C[C@H](Nc1nc(N)nc(N)c1C#N)c1nc2cccc(NCc3ccc(C(=O)NO)cc3)c2c(=O)n1-c1ccccc1	CHEMBL4460447	active
Cc1nn(CCCN)cc1-c1ccc2c(c1)N(c1nc3c(s1)C(=O)NC(C)(C)C3)CCO2	CHEMBL526463	active
CC(Nc1cc(F)cc(F)c1)c1cc(C(=O)N(C)CCO)cc2c(=O)cc(N3CCOCC3)oc12	CHEMBL3408260	active
COc1cncc(-n2c([C@H](C)Nc3nc(N)nc(N)c3C#N)nc3cccc(Cl)c3c2=O)c1	CHEMBL3919440	active
COCCS(=O)(=O)Nc1cc(C#Cc2c(C)ncnc2N2CCOCC2)cnc1C	CHEMBL3655866	active
C[C@H](Nc1nc(N)nc(N)c1C#N)c1nc2cccc(Cl)c2c(=O)n1-c1cncc(C(F)F)c1	CHEMBL3943844	active
COc1ncc(N2CCc3ncnc(O[C@H]4CCN(C(=O)c5oc(C)nc5C)C4)c3C2)cc1C#N	CHEMBL3643375	active
Cc1ncnc(N2CCOCC2)c1C#Cc1cncc(NS(C)(=O)=O)c1	CHEMBL3655878	active
C#Cc1cc(F)cc(NC(C)c2cc(C(=O)N(C)C)cc3c(=O)cc(N4CCOCC4)oc23)c1	CHEMBL3656420	active
Cc1cncc(-n2c([C@@H](Nc3nc(N)nc(N)c3C#N)C3CC3)nc3cccc(Cl)c3c2=O)c1	CHEMBL3971257	active
CC(Nc1cc(F)cc(F)c1)c1cc(C(=O)N2CCCCCC2)cc2c(=O)cc(N3CCOCC3)oc12	CHEMBL3656431	active
COC1CCN(C(=O)c2cc(C(C)Nc3cc(F)cc(F)c3)c3oc(N4CCOCC4)cc(=O)c3c2)CC1	CHEMBL3656443	active
CC1(C)Cc2nc(N3CCOc4ccc(-c5cnn(Cc6cccnc6)c5)cc43)sc2C(=O)N1	CHEMBL496541	active
CC(Nc1cc(F)cc(F)c1)c1cc(C(=O)N2CCNCC2)cc2c(=O)cc(N3CCOCC3)oc12	CHEMBL3656429	active
CC(C)Cn1ncnc1-c1cc2c(s1)-c1ccc(C(N)=O)cc1OCC2	CHEMBL2322765	active
COc1ccc(-c2ccc3ncc4c(c3c2)n(-c2ccc(N3CCNCC3)c(C(F)(F)F)c2)c(=O)n4C)cn1	CHEMBL3218578	active
CC(Nc1cccc(Cl)c1F)c1cc(C(=O)NCCN(C)C)cn2c(=O)cc(N3CCOCC3)nc12	CHEMBL3319485	active
O=c1cc(N2CCOCC2)nc2n(Cc3cccc4ccccc34)c3ccccc3n12	CHEMBL1957862	active
CC(Nc1cc(F)cc(F)c1)c1cc(C(=O)N2CCN(C)CC2)cc2c(=O)cc(N3CCOCC3)oc12	CHEMBL3656428	active
CC(Nc1cc(F)cc(F)c1)c1cc(C(=O)N2CCC2)cc2c(=O)cc(N3CCOCC3)oc12	CHEMBL3656432	active
CCOC(=O)N1CCN(CC#Cc2ccnc3ccc(-c4cnc(OC)c(NS(=O)(=O)c5ccc(F)cc5F)c4)cc23)CC1	CHEMBL3765587	active
CC(C)N1CCN(C(=O)CCCC#Cc2ccn3nc([C@H](C)Nc4ncnc(N)c4C#N)n(-c4ccccc4)c(=O)c23)CC1	CHEMBL3982507	active
C[C@@H]1CCN(C(=O)Nc2nc3c(s2)-c2nc(C(C)(C)C(F)(F)F)ncc2CC3)[C@@H]1C(N)=O	CHEMBL3609526	active
COc1ncc(-c2cc(OCCCCCCCCC(=O)NO)c3ncnc(C)c3c2)cc1NS(C)(=O)=O	CHEMBL4458497	active
CC(C)(C)c1ncc2c(n1)-c1sc(NC(=O)N3CCC[C@H]3C(N)=O)nc1CC2	CHEMBL3609522	active
Cc1c(CN2CCN(S(C)(=O)=O)CC2)sc2c(N3CCOCC3)nc(-c3cnc(N)nc3)nc12	CHEMBL1091978	active
C[C@@H]1CCN(C(=O)Nc2nc3c(s2)-c2nc(C(C)(C)C)ncc2CC3)[C@@H]1C(N)=O	CHEMBL3609525	active
CC(C)(C)c1ncc2c(n1)-c1sc(NC(=O)N3CCC[C@@]3(C)C(N)=O)nc1CC2	CHEMBL3609523	active
COc1cc(-c2c(N)ncnc2N[C@@H](C)c2nn3ccc(C)c3c(=O)n2-c2ccccc2)cc(C(F)(F)F)n1	CHEMBL3898084	active
COc1ncc(N2CCc3ncnc(N[C@H]4CCN(C(=O)C5CCOCC5)C4)c3C2)cc1C(F)(F)F	CHEMBL3643414	active
O=S(=O)(Nc1cc(-c2cnc3ccc(-c4cccnc4)cn23)cnc1Cl)c1ccc(F)cc1	CHEMBL3649428	active
COc1ccc2c(c1)c(/C=C1\Oc3cc(O)cc(O)c3C1=O)c(C)n2CCN1CCN(CCCO)CC1	CHEMBL1090505	active
CN(C)[C@@H]1C[C@@H](C(N)=O)N(C(=O)Nc2nc3c(s2)-c2nc(C(C)(C)C)ncc2CC3)C1	CHEMBL3609529	active
Cn1nc(-c2cnc(N)c(-n3nnc4ccccc43)n2)nc1C1(c2ccccc2)CC1	CHEMBL4061634	active
COc1ccc(-c2nn(C3CCC3)c3ncnc(N)c23)cc1OC	CHEMBL1233881	active
CCn1c(-c2cnc(C)nc2)nc2c(-c3ccc4c(c3)[C@](C)(NCC(C)(F)F)C(=O)N4)ncnc21	CHEMBL4745624	active
CC(Nc1cc(F)cc(F)c1)c1cc(C(=O)N(C)C)cc2c(=O)cc(N3CCO[C@H](C)C3)oc12	CHEMBL3656448	active
Cc1c(F)cncc1-n1c([C@@H](C)Nc2nc(N)nc(N)c2C#N)nc2cccc(Cl)c2c1=O	CHEMBL4113405	active
COCCN(C)Cc1cc2nc(-c3cccc(O)c3)nc(N3CCOCC3)c2s1	CHEMBL493290	active
CC1Cc2ccccc2N1C(=O)Cc1nc(N2CCOCC2)cc(=O)[nH]1	CHEMBL3112862	active
Cc1ccn2nc([C@H](C)Nc3ncnc4[nH]cc(-c5ccn(Cc6ccccc6O)n5)c34)n(-c3ccccc3)c(=O)c12	CHEMBL3914025	active
Cc1ccn2nc([C@H](C)Nc3ncncc3-c3cc(O)cc(F)c3)n(-c3ccccc3)c(=O)c12	CHEMBL3956509	active
CCc1ncnc(N2CCC(OC)CC2)c1C#Cc1cnc(C)c(NS(C)(=O)=O)c1	CHEMBL3655899	active
CCN(CC)C(=O)c1cc(C(C)Nc2cc(F)cc(F)c2)c2oc(N3CCOCC3)cc(=O)c2c1	CHEMBL3408261	active
CC(Nc1cccc(F)c1F)c1cc(C(=O)N(C)C)cc2c(=O)cc(N3CCOCC3)oc12	CHEMBL3408246	active
CC(Nc1cccc(Cl)c1)c1cc(C(=O)N(C)C)cc2c(=O)cc(N3CCOCC3)oc12	CHEMBL3408245	active
CC1(C)Cc2nc(N3CCOc4ccc(-c5cnn(Cc6ccccc6)c5)cc43)sc2C(=O)N1	CHEMBL522069	active
Cc1ccc(Nc2ccc3c(c2)N(c2nc4c(s2)C(=O)NC(C)(C)C4)CCO3)nn1	CHEMBL490428	active
COCCN(C)C(=O)c1cc(C(C)Nc2cc(F)cc(F)c2)c2oc(N3CCOCC3)cc(=O)c2c1	CHEMBL3408259	active
CC(C)(O)C1CCN(Cc2cc3nc(-c4c(F)ccc5[nH]ccc45)nc(N4CCOCC4)c3s2)CC1	CHEMBL2152776	active
C[C@H]1CC[C@@H](c2nc3cccc(Cl)c3c(=O)n2-c2cccnc2)N1c1ncnc(N)c1C#N	CHEMBL5199517	active
CNS(=O)(=O)c1cc(-c2cnc3[nH]cc(-c4cnn(C)c4)c3c2)cc2c1C(=O)N([C@@H](C)C1CC1)C2	CHEMBL4744874	active
C[C@@H](C1CC1)N1Cc2cc(-c3cnc4[nH]cc(-c5cnn(C)c5)c4c3)cc(NS(C)(=O)=O)c2C1=O	CHEMBL4776747	active
O=C(CN1CCN(c2nc(N3CCOCC3)nc(-n3c(C(F)F)nc4ccccc43)n2)CC1)[C@H]1CCCN1	CHEMBL4469651	active
C[C@@H]1CN(c2cc(=O)c3cc(C(=O)N4CCOCC4)cc(CN4CCOc5c(F)cccc54)c3o2)CCO1	CHEMBL3799158	active
O=C(Cc1nc(N2CCOCC2)cc(=O)[nH]1)N1CCc2cc(F)ccc21	CHEMBL3112847	active
Nc1ncnc2c1c(-c1cc(O)cc(Cl)c1)nn2C1Cc2ccccc2C1	CHEMBL3914552	active
Cc1c(-c2ccccn2)nc2cc(F)ccc2c1N1CC(C)(C)c2ncc(-c3ccnc(N)n3)cc21	CHEMBL2171930	active
COc1ncc(-c2cc(OCC3CCC3)cc3c2CNC3=O)cc1NS(C)(=O)=O	CHEMBL4850175	active
O=C(Cc1nc(N2CCOCC2)cc(=O)[nH]1)N1CCc2ccccc21	CHEMBL3112690	active
C[C@H](Nc1nc(N)nc(N)c1C#N)c1nn(-c2cccnc2)c2ccccc12	CHEMBL5206559	active
CN1CCN(Cc2cccc(-c3cc(-c4ccnn4C4CCOCC4)c4c(N)ncnn34)c2)CC1	CHEMBL4469985	active
Cc1ccc(S(=O)(=O)NCC(C)(C)O)cc1-c1cnc(N)c(-c2nn(C)nc2C)n1	CHEMBL4864109	active
CC(Nc1cc(F)cc(F)c1)c1cc(C(=O)N2CCC[C@H]2CO)cc2c(=O)cc(N3CCOCC3)oc12	CHEMBL3656440	active
Nc1ncnn2c(-c3cccc(C4(N5CCOCC5)COC4)c3)cc(-c3ccnn3C3CCOCC3)c12	CHEMBL4574170	active
Cc1cc(-c2cnc3[nH]cc(-c4ccc(C(=O)O)c(N5CCCC5)c4)c3c2)cc2c1C(=O)N([C@@H](C)C1CC1)C2	CHEMBL4783418	active
CC(Nc1cc(F)cc(F)c1)c1cc(C(=O)NCCF)cc2c(=O)cc(N3CCOCC3)oc12	CHEMBL3656437	active
COc1ncc(N2CCc3ncnc(N[C@H]4CCN(C(=O)[C@H]5CC[C@@H](OC)CC5)C4)c3C2)cc1C(F)(F)F	CHEMBL3643419	active
COc1ncc(N2CCc3ncnc(N[C@H]4CCN(C(=O)[C@H]5CC[C@@H](O)CC5)C4)c3C2)cc1C(F)(F)F	CHEMBL3643421	active
CC(=O)c1cnc(N)nc1N1CC[C@H]1c1nn2ccc(Cl)c2c(=O)n1-c1ccccc1	CHEMBL4513442	active
COc1ccc(-c2cc(CNc3ccc(S(=O)(=O)Nc4nnc(C)s4)cc3)cc(C(=O)NCCC(C)C)c2)cn1	CHEMBL3582351	active
O=C(Nc1ccncc1)Nc1ccc(-c2nc(N3CCOCC3)nc(N3C4COCC3[C@@H](O)C4)n2)cc1	CHEMBL1258744	active
CCC(=O)N1CC[C@H](Nc2ncnc3c2nc(-c2ccc(OC)nc2)n3C)C1	CHEMBL4873332	active
CC(Nc1ncnc(N)c1C#N)c1nc2ccc(F)cc2c(Cl)c1-c1ccccn1	CHEMBL3403673	active
Cc1nc(-c2cn3c(n2)-c2ccc(-c4cnn(C(C)C)c4CN4CCN(C(C)(C)C)CC4)cc2OCC3)n(C(C)C)n1	CHEMBL3704680	active
COc1ncc(N2CCc3ncnc(N[C@H]4CCN(C(=O)[C@H]5CC[C@H](OC)CC5)C4)c3C2)cc1C(F)(F)F	CHEMBL3643420	active
Cc1nc(N)nc2c1cc(-c1ccc3c(c1)OCCO3)c(=O)n2[C@H]1CC[C@H](O)CC1	CHEMBL3649016	active
COCCNC(=O)c1cc(C(C)Nc2cc(F)cc(F)c2)c2oc(N3CCOCC3)cc(=O)c2c1	CHEMBL3408269	active
CC(Nc1cc(F)cc(F)c1)c1cc(C(=O)N2CC(O)C2)cc2c(=O)cc(N3CCOCC3)oc12	CHEMBL3656433	active
Cn1c(CN2CCC(C(C)(C)O)CC2)nc2c(N3CCOCC3)nc(-n3c(C4CCCO4)nc4ccccc43)nc21	CHEMBL2171948	active
CC(Nc1cc(F)ccc1Cl)c1cc(C(=O)N(C)C)cc2c(=O)cc(N3CCOCC3)oc12	CHEMBL3656414	active
CO[C@H]1C[C@@H](c2nc3cccc(Cl)c3c(=O)n2-c2ccccc2)N(c2ncnc(N)c2C#N)C1	CHEMBL3355022	active
CNC(=O)c1cc(C(C)Nc2cc(F)cc(F)c2)c2oc(N3CCOCC3)cc(=O)c2c1	CHEMBL3639553	active
Cc1ccc(F)cc1NC(C)c1cc(C(=O)N(C)C)cc2c(=O)cc(N3CCOCC3)oc12	CHEMBL3656410	active
CC(Nc1cc(F)cc(F)c1)c1cc(C(=O)NCCO)cc2c(=O)cc(N3CCOCC3)oc12	CHEMBL3656435	active
Cc1ccc(Cl)cc1NC(C)c1cc(C(=O)N(C)C)cc2c(=O)cc(N3CCOCC3)oc12	CHEMBL3656416	active
CCc1nc2ccccc2n1-c1nc(N2CCOCC2)c2nc(CC3CN(C4CCS(=O)(=O)CC4)C3)n(C)c2n1	CHEMBL2414299	active
COc1ncc(-c2ccc3nncc(N4CCOCC4)c3c2)cc1NS(=O)(=O)c1ccccc1	CHEMBL4867375	active
CNC(=O)[C@H](C)Cn1cnc2ccc(-c3cnc(OC)c(NS(=O)(=O)c4sccc4C)c3)cc2c1=O	CHEMBL4637007	active
CC(=O)N1CCN(c2cccc(-c3cc(-c4cnn(C)c4)c4c(N)ncnn34)c2)C(=O)C1(C)C	CHEMBL4105075	active
CNc1nc(C)c2cc(-c3cnc(OC)c(NS(=O)(=O)c4ccc(F)cc4F)c3)cc(OC3CCC3)c2n1	CHEMBL4172514	active
COc1ncc2cc1NS(=O)(=O)c1cccc(c1)C(=O)NCc1cncc(c1)-c1ncnc3sc-2cc13	CHEMBL4852833	active
CN1C(=O)c2ccccc2N(C)c2nc(Nc3cccc(S(N)(=O)=O)c3)ncc21	CHEMBL3904942	active
COc1ccc(Cn2c(=O)n(C)c3cnc4ccc(-c5cnc(OC)c(NS(C)(=O)=O)c5)cc4c32)cc1	CHEMBL4550603	active
CCc1nc2ccccc2n1-c1nc(N2CCOCC2)c2sc(CN3CCN(CC)C(=O)C3)cc2n1	CHEMBL4747763	active
CCn1c(-c2ccc(C(F)(F)F)nc2)nc2c(O[C@H]3CCN(C(=O)C4CCOC4)C3)ncnc21	CHEMBL4848054	active
CCc1nc2ccccc2n1-c1nc(N2CCOCC2)c2sc(CN3CCN(S(C)(=O)=O)CC3)cc2n1	CHEMBL2165500	active
[2H]C1([2H])OC(C)(C)C(=O)N(c2cc(-c3cc(C(F)(F)F)c4c(N)ncnn34)ccc2C#N)C1([2H])[2H]	CHEMBL4069993	active
N#Cc1cc(N)ncc1-c1cc(Nc2cnc3ccccc3c2)nc(N2CCOCC2)n1	CHEMBL2017966	active
COc1ncc(-c2cc3c(C)nc(N)nc3n([C@H]3CC[C@H](OCC(N)=O)CC3)c2=O)cn1	CHEMBL2375956	active
O=C(Nc1ccc(CCO)cc1)Nc1ccc(-c2nc(N3CCOCC3)c3cccnc3n2)cc1	CHEMBL4102715	active
COc1c(OC[C@H](O)CN(C(C)C)C(C)C)ccc2c1N=C(NC(=O)c1cccnc1C)N1CCN=C21	CHEMBL3644661	active
CC(=O)N1CCN(c2cccc(-c3cc(-c4ncco4)c4c(N)ncnn34)c2)C(=O)C1(C)C	CHEMBL4070164	active
COc1ccc(CN2CCC(c3cc4cc(C(=O)N5CCN(Cc6ccc(C(F)(F)F)cc6)CC5)n(C)c4cn3)CC2)cn1	CHEMBL3946485	active
N#Cc1ncccc1Nc1ccc2c(N3CCOCC3)nc(-c3cnc(N)nc3)nc2c1	CHEMBL3769902	active
CCC(=O)N1CC[C@H](Nc2ncnc3c2nc(-c2cnc(C)nc2)n3C)C1	CHEMBL4848249	active
CC(C)c1cc(-c2cnc3[nH]cc(-c4cnn(C)c4)c3c2)cc2c1C(=O)N([C@@H](C)C1CC1)C2	CHEMBL4746404	active
Cc1cc(-c2ccn3nc(N)c(C(=O)N[C@@H]4CC[C@@H](O)C4)c3n2)cc2c1C(=O)N([C@@H](C)C1CC1)C2	CHEMBL5200068	active
CC(C)S(=O)(=O)c1cc(-c2ccn3nc(N)c(C(=O)NC4CC4)c3n2)cc2c1C(=O)N([C@@H](C)C1CC1)C2	CHEMBL5206156	active
Cc1nc(-c2cn3c(n2)-c2cc(C(C)N4CCN(CC(C)(C)O)CC4)c(C)cc2OCC3)n(C(C)C)n1	CHEMBL3704727	active
O=C1NC(=S)S/C1=C\c1ccc2c(c1)N(CCc1cccc(Cl)c1)C(=O)CO2	CHEMBL246441	active
O=C1NC(=S)S/C1=C\c1ccc2c(c1)N(CCc1ccc(Cl)cc1Cl)C(=O)CO2	CHEMBL246647	active
COc1cc(-c2cnc3[nH]cc(-c4cnn(C)c4)c3c2)cc2c1C(=O)N([C@@H](C)C1CC1)C2	CHEMBL4782819	active
CNC(=O)[C@H](C)Cn1cnc2ccc(-c3cnc(OC)c(NS(=O)(=O)c4c(C)noc4C)c3)cc2c1=O	CHEMBL4646419	active
O=S(=O)(Nc1cc(-c2ccc3nccc(N4CCOCC4)c3c2)cnc1Cl)c1ccc(F)cc1	CHEMBL1738719	active
CC(=O)N1CCN(c2cccc(-c3cc(-c4ccnn4C4CCOCC4)c4c(N)ncnn34)c2)CC1c1ccccc1	CHEMBL4070480	active
COc1ccc(-c2cc3c(C)nc(N)nc3n(C3CCC(=O)CC3)c2=O)cn1	CHEMBL3648953	active
NC(=O)[C@@H]1CCCN1C(=O)c1ccc(NC(=O)Nc2ccc(-c3nc(N4CCOCC4)nc(N4C[C@@H]5OCCO[C@H]5C4)n3)cc2)cc1	CHEMBL5078347	active
CC(Nc1ncnc(N)c1C#N)c1nc2ccc(F)cc2c(C(=O)N2CCNCC2)c1-c1ccccn1	CHEMBL4442808	active
CCn1ncc(-c2nc3c(NC4CC(=O)N(CC(C)C)C4)ncnc3n2C)c1C	CHEMBL4546631	active
Cc1nc2ccccc2n1-c1nc(N2CCOCC2)c2sc(CN3CCN(C(C)(C)C(N)=O)CC3)cc2n1	CHEMBL2165499	active
C[C@H](Nc1nc(Cl)nc(N)c1C#N)c1nc2cccc(Cl)c2c(=O)n1-c1ccccc1	CHEMBL3805592	active
C[C@H]1COCCN1c1nc(-c2ccc(NC(=O)Nc3ccc(C(=O)N4CCC(C(N)=O)CC4)cc3)cc2)nc(N2CCOCC2)n1	CHEMBL5085872	active
C[C@H](Nc1ncnc(N)c1C#N)c1nn2ccc(CO)c2c(=O)n1-c1ccccc1	CHEMBL3901256	active
O=C1NC(=S)S/C1=C\c1ccc2c(c1)N(CCc1ccc(Cl)c(Cl)c1)C(=O)CO2	CHEMBL392914	active
CC(=O)Nc1cc2nc(-c3cc(C)c4c(c3)CN([C@@H](C)C3CC3)C4=O)ccn2n1	CHEMBL4784554	active
CCc1nc2ccccc2n1-c1nc(N2CCOCC2)c2sc(CN3CCN(S(=O)(=O)CC)CC3=O)cc2n1	CHEMBL4800610	active
COc1ccc(-c2cc(CNc3ccc(S(=O)(=O)Nc4nnc(C)s4)cc3)cc(C(=O)NCCc3ccccc3F)c2)cn1	CHEMBL3582350	active
Cc1ncc(-c2nc3c(-c4cnc5c(c4)[C@](C)(N[C@H]4CCOC4)C(=O)N5)ncnc3n2C)cn1	CHEMBL4800086	active
COc1cccc2c1nc(C(F)F)n2-c1nc(NC2CN(S(C)(=O)=O)C2)nc(N2CCOCC2)n1	CHEMBL4211287	active
Nc1nc2cc(-c3nc(N4CCOCC4)nc(N4CCOCC4)n3)ccc2o1	CHEMBL5170522	active
COc1ccc(-c2ccc3ncnc(N[C@H]4CCN(C(=O)C5CCCC5)C4)c3c2)cn1	CHEMBL4225061	active
COc1ncc(-c2cc3c(C)nc(N)nc3n([C@H]3CC[C@@H](O)CC3)c2=O)cn1	CHEMBL3652245	active
CNC(=O)[C@H](C)Cn1cnc2ccc(-c3cnc(OC)c(NS(=O)(=O)c4cccc(C(F)(F)F)c4)c3)cc2c1=O	CHEMBL4636353	active
COc1ncc(-c2ccc3nncc(Cl)c3c2)cc1NS(=O)(=O)c1ccccc1	CHEMBL4846081	active
O=S(=O)(Nc1cc(-c2ccc3nncc(Nc4ccccc4)c3c2)cnc1Cl)c1ccccc1	CHEMBL4867433	active
N#Cc1c(N[C@H](c2nc3c(Cl)cc(F)cc3c(=O)n2-c2cc[nH]n2)C2CC2)nc(N)nc1C(F)F	CHEMBL4102306	active
COc1ncc(-c2ccc3nccc(-c4ccc(C)cc4)c3c2)cc1NS(=O)(=O)c1ccc(F)cc1F	CHEMBL3985191	active
CCc1nc2ccccc2n1-c1nc(N2CCOCC2)c2sc(CN3CCN(C(C)C)CC3=O)cc2n1	CHEMBL4759104	active
COc1ncc(Nc2nc3ccc(C(C)(C)O)cn3c2-c2nc(C)nc(N)n2)cc1F	CHEMBL3618245	active
CC(=O)N1CCN(c2cc(C)cc(-c3cc(Cl)c4c(N)ncnn34)c2)C(=O)C1(C)C	CHEMBL4096288	active
COC(=O)N1C[C@@H](C)N(c2cccc(-c3cc(-c4ccnn4C4CCOCC4)c4c(N)ncnn34)c2)[C@@H](C)C1	CHEMBL4099634	active
COc1ncc(-c2cc(O[C@@H]3CCN(Cc4c(C)nn(C)c4C)C3)c3cnn(C)c3n2)cc1NS(C)(=O)=O	CHEMBL4227156	active
CN(C)CCCOc1cccc2c1nc(C(F)F)n2-c1nc(N2CCOCC2)nc(N2CCOCC2)n1	CHEMBL2393134	active
CCn1c(-c2cnc(C)nc2)nc2c(-c3ccc4c(c3)[C@](C)(Cc3ccccc3)NC4=O)ncnc21	CHEMBL4750236	active
Cc1nc(-c2cn3c(n2)-c2ccc(-c4cnn(CCO)c4)cc2OCC3)n(C(C)C)n1	CHEMBL2387083	active
COc1ncc(-c2cc(O[C@@H]3CCN(Cc4ccccc4)C3)c3cnn(C)c3n2)cc1NS(C)(=O)=O	CHEMBL4229226	active
COc1ccc(-c2ccc3ncnc(N[C@H]4CCN(C(=O)C5CC5)C4)c3c2)cn1	CHEMBL4228563	active
O=C(c1cc(C2CCCN2c2ccc(F)cc2)c2oc(N3CCOCC3)cc(=O)c2c1)N1CCOCC1	CHEMBL4062879	active
COc1ncc(-c2cc3c(C)nc(N)nc3n(N3CCCC3)c2=O)cc1F	CHEMBL2057736	active
Cc1cc(-c2cnc3[nH]cc(C(=O)NC4CCOCC4)c3c2)cc2c1C(=O)N([C@@H](C)C1CC1)C2	CHEMBL4754555	active
Cc1ccc([N+](=O)[O-])cc1S(=O)(=O)N(CCN1CCOCC1)/N=C/c1cnn2ccc(C#N)cc12	CHEMBL1928559	active
COc1ncc(-c2cc3c(C)nc(NC(C)=O)nc3s2)cc1NS(C)(=O)=O	CHEMBL4226683	active
Cc1nc(-c2cn3c(n2)-c2ccc(-c4ccnn4C4CCN(C(C)(C)C)CC4)cc2OCC3)n(C(C)C)n1	CHEMBL3704673	active
N#Cc1c(N)ncnc1N1CCC[C@H]1c1nn2cccc2c(=O)n1-c1ccccc1	CHEMBL3976777	active
COc1ncc2cc1NS(=O)(=O)c1cc(c(F)cc1F)C(=O)NCc1cncc(c1)-c1ccnc3ccc-2nc13	CHEMBL4875906	active
COc1ccc(-c2cc3c(C)nc(N)nc3n([C@@H]3CC[C@@H](O)C3)c2=O)cn1	CHEMBL3648938	active
COc1ncc(-c2cc(OC[C@@H]3CCCN(C(=O)C4CCN(C(C)=O)CC4)C3)c3cnn(C)c3n2)cc1NS(C)(=O)=O	CHEMBL4244862	active
COc1ncc2cc1NS(=O)(=O)c1cccc(c1)C(=O)NCc1cccc(c1)-c1ccnc3ccc-2cc13	CHEMBL4868111	active
CC(C)n1ncnc1-c1nc2c(s1)CCOc1cc(C3CN(CCO)C3)ccc1-2	CHEMBL2381274	active
CNc1nc(C)c2cc(-c3ccc(OC)nc3)c(=O)n(CC3CCOC3)c2n1	CHEMBL3648979	active
O=S(=O)(Nc1cc(-c2ccc3nccc(N4CCN(Cc5ccncc5)CC4)c3c2)cnc1Cl)c1ccc(F)cc1	CHEMBL1914724	active
CC(C)c1cc(-c2ccn3nc(N)c(C(=O)NC4CC4)c3n2)cc2c1C(=O)N([C@@H](C)C1CC1)C2	CHEMBL5196480	active
CN(C)CCNC(=O)c1cn2cc(-c3cnc(N)nc3)nc(N3CCOCC3)c2n1	CHEMBL2058164	active
CNC(=O)c1c(-c2ccccn2)c([C@H](C)Nc2ncnc(N)c2C#N)nc2cccc(F)c12	CHEMBL4443843	active
C[C@H](Nc1ncnc2[nH]cnc12)C1=Nc2cccc(Cl)c2S(=O)(=O)N1c1ccccc1	CHEMBL4468379	active
COc1ccc(-c2ccc3ncnc(N[C@H]4CCN(C(=O)CC(C)(C)C)C4)c3c2)cn1	CHEMBL4225718	active
Nc1ccc(-c2ccc3ncc4ccc(=O)n(-c5cccc(C(F)(F)F)c5)c4c3c2)cn1	CHEMBL1765602	active
Cc1nc(N)ncc1-c1nc(N2CCOCC2)nc2c(CN3CCN(C(=O)[C@@H](C)O)CC3)csc12	CHEMBL4110117	active
CN1CCN(c2cc(-c3cc(-c4ccnn4C4CCOCC4)c4c(N)ncnn34)ccn2)CC1	CHEMBL4099020	active
COc1ncc(-c2ccc3ncc(NCC4CCN(S(C)(=O)=O)CC4)c(OC)c3c2)cc1NS(=O)(=O)c1ccc(F)cc1F	CHEMBL4080749	active
CC1(C)OCCN(c2cc(-c3cc(-c4ccnn4CC(F)(F)F)c4c(N)ncnn34)ccc2C#N)C1=O	CHEMBL4071877	active
COc1cc(-c2cc3c(N[C@H]4CCN(C(=O)C5CC5)C4)ncnc3s2)cnc1OC	CHEMBL5178373	active
C[C@@H](C1CC1)N1Cc2cc(-c3ccn4nc(N)c(C(=O)NC5CC5)c4n3)cc(C3CC3)c2C1=O	CHEMBL5171652	active
OCC(O)COc1cccc2c1nc(C(F)F)n2-c1nc(N2CCOCC2)nc(N2CCOCC2)n1	CHEMBL2393143	active
CN(/N=C/c1cnn2ccc(C#N)cc12)S(=O)(=O)c1cc([N+](=O)[O-])ccc1F	CHEMBL1928724	active
COc1ncc(-c2ccc3ncnc(N[C@H]4CCCN(CCO)C4)c3c2)cc1C#N	CHEMBL4459721	active
COc1c(OC[C@H](O)CN2CC3CCC(C2)O3)ccc2c1N=C(NC(=O)c1cnc(N)nc1)N1CCN=C21	CHEMBL3644655	active
COc1ccc(-c2cc3c(C)nc(N)nc3n([C@H]3C[C@H](OCC(N)=O)C3)c2=O)cn1	CHEMBL3652272	active
COc1c(OC[C@H](O)CN(C(C)C)C(C)C)ccc2c1N=C(NC(=O)c1cccnc1)N1CCN=C21	CHEMBL3644660	active
O=C1NC(=S)S/C1=C\c1ccc2c(c1)N(CCc1ccc(Cl)cc1)C(=O)CO2	CHEMBL241718	active
CCS(=O)(=O)c1cc(-c2ccn3nc(N)c(C(=O)NC4CC4)c3n2)cc2c1C(=O)N([C@@H](C)C1CC1)C2	CHEMBL5173627	active
COc1ncc(-c2cc(OC[C@@H]3CCCN(C(=O)CC4CCOC4)C3)c3cnn(C)c3n2)cc1NS(C)(=O)=O	CHEMBL4250966	active
N#Cc1c(N)ncnc1N[C@@H](CCO)c1nn2cccc2c(=O)n1-c1ccccc1	CHEMBL3985921	active
Cc1cc(-c2ccn3nc(N)c(C(=O)N[C@H]4CC[C@@](C)(O)CC4)c3n2)cc2c1C(=O)N([C@@H](C)C1CC1)C2	CHEMBL5197514	active
Cc1c(CN2CCN(C(=O)[C@H](C)O)CC2)sc2c(N3CCOCC3)nc(-c3cnc(N)nc3)nc12	CHEMBL1922094	active
C[C@H](Nc1nc(N)nc(N)c1C#N)c1nc2ccc(F)cc2c(=O)n1-c1cc(F)cc(F)c1	CHEMBL3804983	active
CNCCNC(=O)c1c(-c2ccccn2)c([C@H](C)Nc2ncnc(N)c2C#N)nc2ccc(F)cc12	CHEMBL4525494	active
COc1ncc(-c2cc3c(N4CCC(OC)CC4)ncnc3s2)cc1NS(=O)(=O)c1ccc(F)cc1F	CHEMBL4779034	active
Cc1c(CN2CCN(C(=O)[C@@H](C)O)CC2)sc2c(N3CCOCC3)nc(-c3cnc(N)nc3)nc12	CHEMBL1921986	active
COc1ncc(-c2cc(OC3CCN(C)CC3)c3nc(N)nc(C)c3c2)cc1NS(=O)(=O)c1ccc(F)cc1F	CHEMBL4159735	active
CCc1nc2ccccc2n1-c1nc(N2CCOCC2)c2sc(CN3CCN(C4CCSCC4)CC3=O)cc2n1	CHEMBL4798399	active
COc1ncc(-c2ccc3nccc(-c4ccc(CN(C)CCO)cc4)c3c2)cc1NS(=O)(=O)c1ccc(F)cc1	CHEMBL3911998	active
CCc1nc2ccccc2n1-c1nc(N2CCOCC2)c2sc(CN3CCN(S(=O)(=O)C4CC4)CC3)cc2n1	CHEMBL4784160	active
CC(=O)N1CCN(c2cc(-c3cc(Cl)c4c(N)ncnn34)ccc2C(C)O)C(=O)C1(C)C	CHEMBL4102552	active
COc1ncc(-c2cc(OC3CCC3)cc3c2CNC3=O)cc1NS(C)(=O)=O	CHEMBL4849053	active
COc1cccc2c1nc(C(F)F)n2-c1nc(N2CCOCC2)nc(N2CC[C@H](NS(C)(=O)=O)C2)n1	CHEMBL4202953	active
CCc1ncnc(-c2ccc(C(=O)N3CCn4cnnc4C3)c(Cl)c2)c1C#Cc1ccc(N)nc1	CHEMBL3645926	active
O=C1NC(=S)S/C1=C\c1ccc2c(c1)N(CCc1ccc(F)c(F)c1)C(=O)CO2	CHEMBL429657	active
CCN1CCN(C(C)c2cc3c(cc2F)OCCn2cc(-c4nc(C)nn4C(C)C)nc2-3)CC1	CHEMBL3704744	active
COc1c(OC[C@H](O)CN2C[C@@H](C)O[C@@H](C)C2)ccc2c1N=C(NC(=O)c1cccnc1)N1CCN=C21	CHEMBL3644651	active
COCCNC(=O)[C@H](C)Cn1cnc2ccc(-c3cnc(OC)c(NS(=O)(=O)c4ccc(F)cc4Cl)c3)cc2c1=O	CHEMBL4649866	active
Cc1nc(-c2cn3c(n2)-c2cc([C@@H](C)N4CCN(C(C)(C)C)CC4)c(C)cc2OCC3)n(C(C)C)n1	CHEMBL3704698	active
CCc1nc2ccccc2n1-c1nc(N2CCOCC2)c2sc(CN3CCN(C)C(=O)C3)cc2n1	CHEMBL4792029	active
CC1(C)OCCN(c2cc(-c3cc(C(F)(F)F)c4c(N)ncnn34)ccc2C#N)C1=O	CHEMBL4093593	active
Cn1ncc2c(-c3ccc(S(C)(=O)=O)cc3)nc(-c3cccc4[nH]ncc34)nc21	CHEMBL1257652	active
COc1ncc(-c2ccc3ncnc(O[C@H]4CCN(C(=O)C5CCOCC5)C4)c3c2)cc1C#N	CHEMBL4557999	active
CC(=O)Nc1nc(C)c(-c2ccc(Cl)c(S(=O)(=O)Nc3ccc(O)cc3)c2)s1	CHEMBL3787013	active
COc1cccc2c1nc(C(F)F)n2-c1nc(N2CCOCC2)nc(N(C)C2CN(S(C)(=O)=O)C2)n1	CHEMBL4209372	active
Cc1cccc(CCN2C(=O)COc3ccc(/C=C4\SC(=S)NC4=O)cc32)c1	CHEMBL246857	active
N#Cc1c(N)ncnc1N1CSC[C@H]1c1nc2cccc(Cl)c2c(=O)n1-c1ccccc1	CHEMBL3355021	active
Nc1ncnn2c(-c3cccc(N4CCNCC4)c3)cc(-c3ccnn3C3CCOCC3)c12	CHEMBL4098095	active
Cc1nc(NC(=O)N2CCC[C@@]2(C)C(N)=O)sc1-c1ccnc(C2(C(F)(F)F)CCC2)c1	CHEMBL3702863	active
CC(=O)N1CCN(c2cccc(-c3cc(-c4ccnn4C(C)C)c4c(N)ncnn34)c2)CC1	CHEMBL4093336	active
Cc1nc(N)c(-c2nc(C3CCN(C)CC3)nn2C)nc1-c1cnc2ccccn12	CHEMBL4093351	active
COCCN(C)c1ncnc(C)c1C#Cc1cnc(C)c(NS(=O)(=O)c2ccccc2)c1	CHEMBL3660133	active
CC1=CC(NC(=O)CCNC(=O)Nc2nc(C)c(-c3ccc(-n4cccn4)cc3)s2)=NC1	CHEMBL2216883	active
COc1ncc(N2CCc3ncnc(O[C@H]4CCN(C(=O)c5cnn(C)c5)C4)c3C2)cc1C(F)(F)F	CHEMBL3643400	active
COc1ncc(N2CCc3ncnc(O[C@H]4CCN(C(=O)c5cscn5)C4)c3C2)cc1C(F)(F)F	CHEMBL3643401	active
CCc1ncnc(N2CCN(C3CC3)CC2)c1C#Cc1cnc(C)c(NS(=O)(=O)c2ccc(F)cc2)c1	CHEMBL3655882	active
Clc1cccc2c(-n3cnc4c(-c5nnc[nH]5)cc(-c5ccncc5)cc43)ccnc12	CHEMBL4634912	active
Cc1ncc(C#Cc2c(C)ncnc2N2CCOCC2)cc1NS(=O)(=O)C1CCCCC1	CHEMBL3655893	active
COc1cccc2c1nc(C(F)F)n2-c1nc(N2CCOCC2)nc(N2CCN(S(=O)(=O)CCN3CCSCC3)CC2)n1	CHEMBL4561973	active
CC(O)c1nc2ccccc2n1-c1nc(N2CCOCC2)c2nc(CN3CCC(C(C)(C)O)CC3)n(C)c2n1	CHEMBL2171951	active
CCc1nc2ccccc2n1-c1nc(N2CCOCC2)c2sc(CN3CCC(C(C)(C)O)CC3)cc2n1	CHEMBL2165501	active
CCc1nc(N)nc(N2CCCCC2)c1C#Cc1cnc(C)c(NS(C)(=O)=O)c1	CHEMBL3655890	active
CCc1nc(N)nc(N2CCC(O)CC2)c1C#Cc1cnc(C)c(NS(C)(=O)=O)c1	CHEMBL3655889	active
CCCS(=O)(=O)Nc1cc(C#Cc2c(C)ncnc2N2CCOCC2)cnc1C	CHEMBL3655857	active
C[C@H](NC(=O)c1ccc(NC(=O)Nc2ccc(-c3nc(N4CCOCC4)nc(N4CCOC[C@@H]4C)n3)cc2)cc1)C(N)=O	CHEMBL5071085	active
C[C@@H]1CCN(C(=O)Nc2nc3c(s2)-c2cc(C(C)(C)C(F)(F)F)ncc2OC3)[C@@H]1C(N)=O	CHEMBL3605177	active
Cc1ccn2nc([C@H](C)Nc3ncnc(N)c3-c3cc(O)c4ccn(S(=O)(=O)c5ccc(O)cc5F)c4c3)n(-c3ccccc3)c(=O)c12	CHEMBL3895749	active
COC(=O)N1CC[C@](C)(N2CCc3c(-c4cnc(N)nc4)nc(N4CCOCC4)nc32)C1	CHEMBL3963659	active
C[C@H](Nc1nc(N)nc(N)c1C#N)c1nc2c(Cl)cc(F)cc2c(=O)n1-c1ccc(N)nc1	CHEMBL3957788	active
C[C@H](Nc1ncnc2[nH]cc(-c3cc(NS(C)(=O)=O)cc4[nH]ccc34)c12)c1nn2cccc2c(=O)n1-c1ccccc1	CHEMBL3950624	active
Nc1ncc(-c2nc(N3CCOCC3)c3sccc3n2)cn1	CHEMBL594844	active
CC(=O)N(C)Cc1cc2nc(-c3cnc(N)nc3)nc(N3CCOCC3)c2s1	CHEMBL1090599	active
Cc1ccn2nc([C@H](C)Nc3ncnc(N)c3-c3cnc(N)nc3)n(-c3ccccc3)c(=O)c12	CHEMBL3903544	active
Cc1ccn2nc([C@H](C)Nc3ncnc4[nH]cc(C(=O)OCc5ccccc5)c34)n(-c3ccccc3)c(=O)c12	CHEMBL3961902	active
Cc1ccn2nc([C@H](C)Nc3ncnc4[nH]cc(-c5cc(C(F)(F)F)nn5C)c34)n(-c3ccccc3)c(=O)c12	CHEMBL3984759	active
CCN(/C=C1/C(=O)O[C@H](COC)[C@@]2(C)C1=C(O)C(=O)C1=C2[C@H](OC(C)=O)C[C@]2(C)[C@@H](O)CC[C@@H]12)CCN(C)C	CHEMBL272898	active
C[C@@H]1CCN(C(=O)Nc2nc3c(s2)-c2nc(C(C)(C)C(F)(F)F)sc2CC3)[C@@H]1C(N)=O	CHEMBL3609520	active
Cn1nc(-c2cnc(N)c(-c3cn[nH]c3)n2)nc1C1(c2ccccc2)CC1	CHEMBL4091640	active
CCC(=O)N1CC[C@H](Oc2ncnc3ccc(-c4cnc(OC)c(C#N)c4)cc23)C1	CHEMBL3960012	active
CC(C)n1nnc2c(N3CCOCC3)nc(-c3ccc(NC(=O)Nc4ccncc4)cc3)nc21	CHEMBL590074	active
CN(C)C[C@@H]1CCN(C(=O)Nc2nc3c(s2)-c2nc(C(C)(C)C)ncc2CC3)[C@@H]1C(N)=O	CHEMBL3609527	active
CCn1nnc2c(N3CCOCC3)nc(-c3ccc(NC(=O)Nc4ccncc4)cc3)nc21	CHEMBL590073	active
CNc1nc(C)c2cc(C(=O)Nc3ccon3)c(=O)n(C3CCCC3)c2n1	CHEMBL3652255	active
N#Cc1c(N)nc(N)nc1N[C@H](c1nc2ccc(F)c(Cl)c2c(=O)n1-c1cccnc1)C1CC1	CHEMBL3927128	active
CCNc1ncc(-c2c(N)ncnc2N[C@@H](C)c2nn3ccc(C)c3c(=O)n2-c2ccccc2)cc1NS(=O)(=O)c1ccc(O)cc1	CHEMBL3919684	active
COc1cc(-c2ccc3nc(NC(C)=O)cn3n2)cnc1N	CHEMBL3752760	active
COc1ncc2cc1NS(=O)(=O)c1cccc(c1)C(=O)NCc1cncc(c1)-c1cnn3ccc-2nc13	CHEMBL4845761	active
COc1ncc2cc1NS(=O)(=O)c1cccc(c1)C(=O)NCCn1cc(cn1)-c1ncnc3ccc-2cc13	CHEMBL4863609	active
N#Cc1c(N)nc(N)nc1N[C@@H](CC1CC1)c1nc2cccc(Cl)c2c(=O)n1-c1cccnc1	CHEMBL3914170	active
C[C@H](Nc1nc(N)nc(N)c1C#N)c1nc2cccc(Cl)c2c(=O)n1-c1cncc(C2CC2)c1	CHEMBL3956715	active
Cc1ccn2nc([C@H](C)Nc3ncnc4[nH]cc(-c5cc(NS(C)(=O)=O)cc6[nH]ncc56)c34)n(-c3ccccc3)c(=O)c12	CHEMBL3978674	active
O=S(=O)(Nc1cc(-c2cnc3ccc(-c4ccncc4)cn23)cnc1Cl)c1ccc(F)cc1	CHEMBL3649427	active
CC(Nc1cc(F)cc(F)c1)c1cc(C(=O)N2CCOCC2)cc2c(=O)cc(N3CCOCC3)oc12	CHEMBL3408265	active
O=C(Nc1ccncc1)Nc1ccc(-c2nc(N3CCOCC3)c3ccn(CCO)c3n2)cc1	CHEMBL1092071	active
CC(Nc1cccc(Cl)c1Cl)c1cc(C(=O)N(C)C)cc2c(=O)cc(N3CCOCC3)oc12	CHEMBL3656407	active
C[C@@H](Nc1cc(F)c(F)c(F)c1)c1cc(C(=O)N(C)C)cc2c(=O)cc(N3CCOCC3)oc12	CHEMBL3408256	active
C#Cc1cccc(NC(C)c2cc(C(=O)N(C)C)cc3c(=O)cc(N4CCOCC4)oc23)c1	CHEMBL3656408	active
Cc1c(C#N)cccc1NC(C)c1cc(C(=O)N(C)C)cc2c(=O)cc(N3CCOCC3)oc12	CHEMBL3656417	active
CC(Nc1cc(Cl)cc(Cl)c1)c1cc(C(=O)N(C)C)cc2c(=O)cc(N3CCOCC3)oc12	CHEMBL3408255	active
Cc1cc(-c2cnc3[nH]cc(-c4ccc(S(N)(=O)=O)cc4)c3c2)cc2c1C(=O)N([C@@H](C)C1CC1)C2	CHEMBL4757598	active
C[C@@H](Nc1cccc(Cl)c1F)c1cc(C(=O)N(C)C)cc2c(=O)cc(N3CCOCC3)oc12	CHEMBL3408250	active
CC(=O)Nc1nc(C)c(-c2csc(Nc3cccc(C(=O)O)c3)n2)s1	CHEMBL2164280	active
CC[C@H](Nc1ncnc2[nH]cnc12)c1nc2cccc(CCCCC(=O)NO)c2c(=O)n1-c1ccccc1	CHEMBL4445342	active
Cc1cc(F)cc(NC(C)c2cc(C(=O)N(C)C)cc3c(=O)cc(N4CCOCC4)oc23)c1	CHEMBL3408253	active
CCC(=O)N1CC[C@H](Nc2ncnc3c2nc(-c2ccc(C)nc2)n3C)C1	CHEMBL4847549	active
COCCN(Cc1cc(C(=O)N(C)C)cc2c(=O)cc(N3CCO[C@H](C)C3)oc12)c1cc(F)cc(F)c1	CHEMBL3800231	active
CC(=O)c1c[nH]c2ncnc(N3CC[C@H]3c3nn4ccc(Cl)c4c(=O)n3-c3ccccc3)c12	CHEMBL4468887	active
COc1ccc2c(c1)c(/C=C1\Oc3cc(O)cc(O)c3C1=O)c(C)n2CCN1CCN(C)CC1	CHEMBL1090153	active
COc1ccc2c(c1)c(/C=C1\Oc3cc(O)cc(O)c3C1=O)c(C)n2CCCN(C)C	CHEMBL1091855	active
O=C1COc2ccc(-c3cnc(Cl)c(NS(=O)(=O)c4ccc(F)cc4)c3)cc2N1c1ccc(F)cc1	CHEMBL4544815	active
C[C@@H]1CN(C(=O)c2cc(C3CCCN3c3cc(F)cc(F)c3)c3nc(N4CCOCC4)cnc3c2)C[C@H](C)N1	CHEMBL4125781	active
CC(Nc1cccc(Cl)c1F)c1cc(C(=O)N(C)CCO)cc2c(=O)cc(N3CCOCC3)oc12	CHEMBL3656393	active
CC(Nc1cccc(F)c1)c1cc(C(=O)N(C)C)cc2c(=O)cc(N3CCOCC3)oc12	CHEMBL3407508	active
CC[C@H](Nc1ncnc2[nH]cnc12)c1nc2cccc(CCc3ccc(C(=O)NO)cc3)c2c(=O)n1-c1ccccc1	CHEMBL4555432	active
CNC(=O)c1nc(-c2ccc(Cl)c(S(=O)(=O)Nc3ccc(F)cc3Cl)c2)cnc1N	CHEMBL2152148	active
CC(c1cc(C(=O)N2CCCC2)cc2c(=O)cc(N3CCOCC3)oc12)N(C)c1cc(F)cc(F)c1	CHEMBL3408276	active
C[C@H]1CC[C@@H](c2nc3cccc(Cl)c3c(=O)n2-c2ccccc2)N1c1ncnc(N)c1C#N	CHEMBL5178114	active
CC(Nc1cc(F)cc(F)c1)c1cc(C(=O)N2CCC[C@@H]2CO)cc2c(=O)cc(N3CCOCC3)oc12	CHEMBL3656439	active
Nc1ncnn2c(-c3cccc(CN4CCCC4=O)c3)cc(-c3ccnn3C3CCOCC3)c12	CHEMBL4453817	active
CC1(C)OC(=O)NC1c1cccc(-c2cc(-c3ccnn3C3CCOCC3)c3c(N)ncnn23)c1	CHEMBL4438127	active
CC(=O)N1CCN(c2cccc(-c3cc(C#N)c4c(N)ncnn34)c2)C(=O)C1(C)C	CHEMBL4092240	active
CN1C[C@H](O)C[C@@H]1c1cccc(-c2cc(-c3ccnn3C3CCOCC3)c3c(N)ncnn23)c1	CHEMBL4533914	active
CC(Nc1cc(F)cc(F)c1)c1cc(C(=O)N2CCCOCC2)cc2c(=O)cc(N3CCOCC3)oc12	CHEMBL3656442	active
CC(c1cc(C(=O)N(C)CCO)cc2c(=O)cc(N3CCOCC3)oc12)N(C)c1cc(F)cc(F)c1	CHEMBL3895589	active
CC(Nc1cc(F)cc(F)c1)c1cc(C(=O)N2CCCCC2)cc2c(=O)cc(N3CCOCC3)oc12	CHEMBL3408264	active
CC(Nc1cc(F)cc(C#N)c1)c1cc(C(=O)N(C)C)cc2c(=O)cc(N3CCOCC3)oc12	CHEMBL3656405	active
COc1ncc(-c2ccc3ncnc(-c4cccc(C(=O)N5CCN(C(C)=O)CC5)c4)c3c2)cc1C(F)(F)F	CHEMBL4521888	active
O=C(Cc1nc(N2CCOCC2)cc(=O)[nH]1)N1CCc2c(F)cccc21	CHEMBL3112848	active
CC(Nc1ccc(F)cc1)c1cc(C(=O)N(C)C)cc2c(=O)cc(N3CCO[C@H](C)C3)oc12	CHEMBL3656447	active
Cc1cc(F)cc(-c2c([C@H](C)Nc3nc(N)nc(N)c3C#N)cc3ccc(F)cn3c2=O)c1	CHEMBL4750109	active
CCNC(=O)c1cc(C(C)Nc2cc(F)cc(F)c2)c2oc(N3CCOCC3)cc(=O)c2c1	CHEMBL3408268	active
Cc1ccc(-c2c[nH]c3ncc(-c4cc(C)c5c(c4)CN([C@@H](C)C4CC4)C5=O)cc23)cc1C(=O)O	CHEMBL4792363	active
O=C(Cc1nc(N2CCOCC2)cc(=O)[nH]1)Nc1cccc(Br)c1	CHEMBL2151923	active
CC[C@H](Nc1nc(N)nc(C)c1C#N)c1nc2cccc(NCCCCC(=O)NO)c2c(=O)n1-c1ccccc1	CHEMBL4544187	active
Cc1c(Cl)cccc1Cn1c(S)nc(=O)c2sc(N3CCOCC3)nc21	CHEMBL2089117	active
CCNc1nc(C)c2cc(-c3ccc(OC)nc3)c(=O)n(C3CCCC3)c2n1	CHEMBL3648926	active
COc1cccc2c1nc(C(F)F)n2-c1nc(N2CCOCC2)nc(N2CCC[C@@H](NS(C)(=O)=O)C2)n1	CHEMBL4202608	active
COCCN(CCO)c1nc(N2CCOCC2)nc(-n2c(C(F)F)nc3ccccc32)n1	CHEMBL5078681	active
CCn1c(-c2ccc(C(F)(F)F)nc2)nc2c(O[C@H]3CCN(C(=O)C4CC4)C3)ncnc21	CHEMBL4874957	active
COc1ncc(-c2cc(OCCCCCC(=O)NO)c3ncnc(C)c3c2)cc1NS(C)(=O)=O	CHEMBL4434897	active
Cc1ccn2nc([C@H](C)Nc3ncnc4[nH]cc(-c5ccccc5O)c34)n(-c3ccccc3)c(=O)c12	CHEMBL4174657	active
CCc1nc2ccccc2n1-c1nc(N2CCOCC2)c2nc(OC3CN(C(=O)C(C)C)C3)n(C)c2n1	CHEMBL2216903	active
CC[C@H](Nc1ncnc2c1nc(-c1cnn(CC)c1C)n2C)C(=O)N1CCOCC1	CHEMBL4468074	active
COc1ccc(-c2ccc3ncnc(N[C@H]4CCN(C(=O)C5CCC5)C4)c3c2)cn1	CHEMBL4229019	active
N#Cc1c(Cl)nc(N)nc1N[C@H](c1nc2cccc(Cl)c2c(=O)n1-c1cc[nH]n1)C1CC1	CHEMBL4096052	active
CC(=O)N1CCN(c2cc(-c3cc(-c4ccnn4C4CCOCC4)c4c(N)ncnn34)ccn2)CC1	CHEMBL4080063	active
Nc1nc(N)c(Cl)c(N[C@H](c2nc3cccc(Cl)c3c(=O)n2-c2cc[nH]n2)C2CC2)n1	CHEMBL4101102	active
COc1cccc2c1nc(C(F)F)n2-c1nc(C2CCN(S(C)(=O)=O)CC2)nc(N2CCOCC2)n1	CHEMBL4214798	active
COc1ncc(-c2cc(OCCN(C)C)c3ncnc(C)c3c2)cc1NS(=O)(=O)c1ccc(F)cc1F	CHEMBL4443519	active
COc1ncc(-c2ccc3ncnc(N[C@H]4CCN(C(=O)OC(C)(C)C)C4)c3c2)cc1NS(C)(=O)=O	CHEMBL4554487	active
COc1cccc2c1nc(C(F)F)n2-c1nc(N2CCOCC2)nc(N2CCN(S(=O)(=O)CCN(C)C)CC2)n1	CHEMBL4564359	active
COc1cc2c(cc1[C@H](C)N1CCN(C(C)(C)C)CC1)-c1nc(-c3nc(C)nn3C(C)C)cn1CCO2	CHEMBL3704733	active
CCn1ncc(-c2nc3c(O[C@H]4CCN(C(=O)C5CC5)C4)ncnc3n2C)c1C	CHEMBL4475824	active
C[C@H](Nc1nc(N)nc(N)c1Cl)c1nc2c(Cl)cc(F)cc2c(=O)n1-c1cc[nH]n1	CHEMBL4082978	active
COc1cccc2c1nc(C(F)F)n2-c1nc(N2CCOCC2)nc(N2CCN(S(=O)(=O)CCc3ccncc3)CC2)n1	CHEMBL4587949	active
Cc1c(Cl)cc(C(C)Nc2ncnc3[nH]cnc23)c(-c2cccc(F)c2)c1-c1cnn(C)c1	CHEMBL4570334	active
COc1ncc(-c2cc(O[C@@H]3CCN(C(=O)C4CCOCC4)C3)c3cnn(C)c3n2)cc1NS(C)(=O)=O	CHEMBL4228899	active
Cc1nc(NC(=O)[C@@H](N)C(C)C)sc1-c1cnc(Cl)c(NS(=O)(=O)c2ccccc2)c1	CHEMBL4171850	active
COc1ncc(-c2cc3c(C)nc(N)nc3n([C@H]3CC[C@@H](OCCO)CC3)c2=O)cn1	CHEMBL3652262	active
COc1c(OC[C@H](O)CN2CCOCC2)ccc2c1N=C(NC(=O)c1sc(N)nc1C)N1CCN=C21	CHEMBL3644679	active
COc1c(OC[C@H](O)CN2C[C@@H](C)O[C@@H](C)C2)ccc2c1N=C(NC(=O)c1cccnc1C)N1CCN=C21	CHEMBL3644654	active
O=C(Nc1ccccc1)Nc1ccc(-c2nc(N3CCOCC3)c3cccnc3n2)cc1	CHEMBL4065878	active
CC(C)n1ncnc1-c1cn2c(n1)-c1ccc(-c3cnn(CCO)c3)cc1OCC2	CHEMBL2387086	active
N#Cc1ccc(-c2c(-c3ncn[nH]3)sc(N3CCOCC3)c2C#N)c(F)c1	CHEMBL2017654	active
COc1ncc(-c2ccc3ncn(CC(N)C(N)=O)c(=O)c3c2)cc1NS(=O)(=O)c1ccc(F)cc1Cl	CHEMBL4647130	active
N#Cc1c(N)nc(N)nc1N1CC2(CC2)C[C@H]1c1nc2cccc(F)c2c(=O)n1-c1ccccc1	CHEMBL4748095	active
COc1ncc(-c2cc(OC3CCOCC3)c3nc(NCC4CC4)nc(C)c3c2)cc1NS(=O)(=O)c1ccc(F)cc1F	CHEMBL4163150	active
COc1cccc2c1nc(C(F)F)n2-c1nc(N2CCOCC2)nc(N2CCN(S(=O)(=O)CCCN3CCOCC3)CC2)n1	CHEMBL4538078	active
Cc1nc(N)nc2c1cc(-c1cnc3[nH]ccc3c1)c(=O)n2CC1CCCO1	CHEMBL3648988	active
COc1cccc2c1nc(C(F)F)n2-c1nc(N2CCOCC2)nc(N2CCN(S(=O)(=O)CCN)CC2)n1	CHEMBL4590814	active
O=S(=O)(Nc1cc(-c2ccc3nccc(-c4cccnc4)c3c2)cnc1Cl)c1ccc(F)cc1	CHEMBL1914726	active
CC(C)N1CCN(c2cnc3ccc(-c4cnc(Cl)c(NS(=O)(=O)c5ccc(F)cc5)c4)cc3n2)CC1	CHEMBL1914742	active
C[C@@H](Nc1cnnc2ccc(-c3cnc(Cl)c(NS(=O)(=O)c4ccccc4)c3)cc12)c1ccccc1	CHEMBL4851945	active
COc1c(OCC(O)CN(C)C)ccc2c1N=C(NC(=O)c1cccnc1)N1CCN=C21	CHEMBL3644659	active
COc1cccc2c1nc(C(F)F)n2-c1nc(N2CCOCC2)c2nnn(C3CCN(S(C)(=O)=O)CC3)c2n1	CHEMBL4210391	active
CS(=O)(=O)N1CCN(Cc2cc3nc(-c4ccc(N)nc4)nc(N4CCOCC4)c3s2)CC1	CHEMBL1083810	active
COc1ncc(-c2ccc3ncn(C[C@@H](C)C(=O)NCC(F)(F)F)c(=O)c3c2)cc1NS(=O)(=O)c1ccc(F)cc1Cl	CHEMBL4632381	active
CC(=O)N1CCN(c2cccc(-c3cc(-c4cscn4)c4c(N)ncnn34)c2)C(=O)C1(C)C	CHEMBL4087001	active
CC(=O)N1CCN(c2cccc(-c3cc(-c4ccnn4C4CCOCC4)c4c(N)ncnn34)c2)C(=O)C1	CHEMBL4081103	active
CC(=O)Nc1cn2nc(-c3cc(C)c4c(c3)CN([C@@H](C)C3CC3)C4=O)ccc2n1	CHEMBL4764627	active
COc1ncc(-c2ccc3ncnc(N[C@H]4CCN(C(=O)C5CC5)C4)c3c2)cc1C#N	CHEMBL4226800	active
COc1ccc(-c2ccc3ncnc(N[C@H]4CCN(C(=O)c5ccco5)C4)c3c2)cn1	CHEMBL4226448	active
NC(=O)[C@@H]1CC(O)CN1C(=O)c1ccc(NC(=O)Nc2ccc(-c3nc(N4CCOCC4)nc(N4CCOCC4)n3)cc2)cc1	CHEMBL5084675	active
C[C@H]1CN(Cc2cn3cc(-c4cnc(N)nc4)nc(N4CCOCC4)c3n2)CCN1S(C)(=O)=O	CHEMBL2087483	active
OC(COc1cccc2c1nc(C(F)F)n2-c1nc(N2CCOCC2)nc(N2CCOCC2)n1)CN1CCOCC1	CHEMBL2393137	active
CC(=O)N1CCN(c2cccc(-c3cc(-c4ccnn4CC(F)(F)F)c4c(N)ncnn34)c2)CC1	CHEMBL4101075	active
COc1c(OC[C@H](O)CN2C[C@@H](C)O[C@@H](C)C2)ccc2c1N=C(NC(=O)c1cnc(N)nc1)N1CCN=C21	CHEMBL3644649	active
Cc1nc(-c2cn3c(n2)-c2cc([C@@H](C)N4CCN(C(C)(C)CO)CC4)c(F)cc2OCC3)n(C(C)C)n1	CHEMBL3704726	active
CNC(=O)c1ccc(NC(=O)Nc2ccc(-c3nc(N4CCOCC4)c4cccnc4n3)cc2)cc1	CHEMBL4079272	active
COc1ncc(-c2cc3c(C)nc(N)nc3s2)cc1NS(=O)(=O)C1CC1	CHEMBL4228422	active
Cc1c(CN2CCN(C(=O)CO)CC2)sc2c(N3CCOCC3)nc(-c3cnc(N)nc3)nc12	CHEMBL1922093	active
CN(C)C1CCN(Cc2cc3nc(-c4c[nH]c5ccccc45)nc(N4CCOCC4)c3s2)CC1	CHEMBL2165495	active
Cc1c([C@H](C)Nc2nc(N)nc(N)c2C#N)c(-c2ccccc2)c(=O)n2cc(F)ccc12	CHEMBL4791717	active
CCN1Cc2cc(-c3ccn4nc(N)c(C(=O)NC5CC5)c4n3)cc(C)c2C1=O	CHEMBL5182177	active
Cc1nc(-c2cn3c(n2)-c2cc(C(=O)N4CCN(C(C)(C)CO)CC4)c(F)cc2OCC3)n(C(C)C)n1	CHEMBL3704684	active
COc1c(OC[C@H](O)CN2CCCC2)ccc2c1N=C(NC(=O)c1scnc1C)N1CCN=C21	CHEMBL3644669	active
NC(=O)[C@H]1CCCN1C(=O)c1ccc(NC(=O)Nc2ccc(-c3cc(N4CCOCC4)nc(N4CCOCC4)n3)cc2)cc1	CHEMBL5083425	active
COc1ncc(-c2ccc3ncn(CC4(C(N)=O)CC4)c(=O)c3c2)cc1NS(=O)(=O)c1ccc(F)cc1Cl	CHEMBL4647937	active
CCc1nc2ccccc2n1-c1nc(N2CCOCC2)c2sc(CN3CCN(C4CCC(O)CC4)C(=O)C3)cc2n1	CHEMBL4791401	active
O=C(Nc1ccc(CO)cc1)Nc1ccc(-c2nc(N3CCOCC3)c3cccnc3n2)cc1	CHEMBL4064842	active
COCCOCCOCC#Cc1cccc2nc(Cn3nc(-c4cccc(O)c4)c4c(N)ncnc43)n(Cc3ccccc3F)c(=O)c12	CHEMBL3946385	active
C[C@H](Nc1nc(N)nc(N)c1C#N)c1nn(-c2ccncc2)c2cc(F)ccc12	CHEMBL5203122	active
CCC(=O)N1CC[C@H](Nc2ncnc3sc(-c4cnc(OC)c(OC)c4)cc23)C1	CHEMBL5204818	active
CCn1c(-c2cnc(C)nc2)nc2c(-c3cnc4c(c3)[C@](C)(N[C@H]3CCOC3)C(=O)N4)ncnc21	CHEMBL4743750	active
COc1ccc(-c2cc3c(C)nc(N)nc3n([C@H]3CC[C@H](OCC(N)=O)CC3)c2=O)cn1	CHEMBL2375958	active
NC(=O)c1cccc2cc(C(=O)N3CCN(c4nc(-c5cnc(N)nc5)nc(N5CCOCC5)n4)CC3)oc12	CHEMBL4744783	active
Cc1cc(-c2cnc3[nH]cc(-c4ccnc(N)c4)c3c2)cc2c1C(=O)N([C@@H](C)C1CC1)C2	CHEMBL4742917	active
COc1cccc2c1nc(C(F)F)n2-c1nc(N2CCOCC2)nc(N2CCCC(CNS(C)(=O)=O)C2)n1	CHEMBL4217074	active
COc1cccc2c1nc(C(F)F)n2-c1nc(N2CCOCC2)nc(N2CCN(S(=O)(=O)CCn3ccnc3)CC2)n1	CHEMBL4589962	active
COc1c(OC[C@H](O)CN(C(C)C)C(C)C)ccc2c1N=C(NC(=O)c1cncs1)N1CCN=C21	CHEMBL3644663	active
Oc1cc(O)cc(-c2nc(N3CCOCC3)c3oc4ncccc4c3n2)c1	CHEMBL3109178	active
COc1ccc(NC(=O)c2c(C)oc3ncn(CC(C)C)c(=O)c23)cc1	CHEMBL2216872	active
COc1ccc(Cn2c(=O)n(C)c3c4cc(-c5cnc(OC)c(NS(=O)(=O)C6CC6)c5)ccc4ncc32)cc1	CHEMBL4535169	active
CCN(CC)CCS(=O)(=O)N1CCN(c2nc(N3CCOCC3)nc(-n3c(C(F)F)nc4c(OC)cccc43)n2)CC1	CHEMBL4524276	active
C[C@H](Nc1nc(N)nc(N)c1C#N)c1c(-c2ccccc2)c(=O)n2cc(F)ccc2c1C1CC1	CHEMBL4751779	active
CCC(=O)N1CC[C@H](Nc2ncnc3c2nc(-c2cnn(CC)c2C)n3CC(F)(F)F)C1	CHEMBL4865558	active
Cc1ncc(-c2c(N)nn3ccc(-c4cc(C)c5c(c4)CN([C@@H](C)C4CC4)C5=O)nc23)o1	CHEMBL4779748	active
Cc1nc(N)nc2c1cc(-c1ccc(N(C)C)nc1)c(=O)n2[C@H]1CC[C@H](O)CC1	CHEMBL3648967	active
CCn1c(-c2cnc(C)nc2)nc2c(-c3cnc4c(c3)[C@](C)(NC3CCC3)C(=O)N4)ncnc21	CHEMBL4781485	active
C[C@H](Nc1nc(N)nc(N)c1C#N)c1nc2c(C#N)cccc2c(=O)n1-c1cc(F)cc(F)c1	CHEMBL3805504	active
CCn1c(-c2cnc(C)nc2)nc2c(O[C@H]3CCN(C(=O)C4CC4)C3)ncnc21	CHEMBL4868053	active
COC(=O)Nc1cc(C(F)(F)F)c(-c2nc(N3CCOCC3)c3cc(CN4CCN(S(C)(=O)=O)CC4)cn3n2)cn1	CHEMBL4800252	active
COc1ncc(-c2cc3c(C)nc(N)nc3n([C@H]3C[C@H](OCC(N)=O)C3)c2=O)cn1	CHEMBL3652274	active
COc1c(OC[C@H](O)CN2CCOCC2)ccc2c1N=C(NC(=O)c1cncs1)N1CCN=C21	CHEMBL3644677	active
COc1ncc(-c2cc3c(C)nc(N)cc3n(C3CCCC3)c2=O)cc1F	CHEMBL3112724	active
C[C@H](c1cc(C(=O)N(C)CCO)cc2c(=O)cc(N3CCOCC3)oc12)N(C)c1cc(F)cc(F)c1	CHEMBL3408277	active
C[C@@H](Nc1cc(F)cc(F)c1F)c1cc(C(=O)N(C)C)cc2c(=O)cc(N3CCOCC3)oc12	CHEMBL3408257	active
COc1ncc(N2CCc3ncnc(O[C@H]4CCN(C(=O)c5cn(C)cn5)C4)c3C2)cc1C(F)(F)F	CHEMBL3643399	active
Cc1nc2c(-c3nnc[nH]3)cc(-c3ccncc3)cc2n1-c1ccnc2c(F)ccc(F)c12	CHEMBL4634167	active
COc1ncc(N2CCc3ncnc(N[C@H]4CCN(C(=O)C5CCN(C(C)=O)CC5)C4)c3C2)cc1C(F)(F)F	CHEMBL3643416	active
COc1ncc(N2CCc3ncnc(O[C@H]4CCN(C(=O)c5oc(C)nc5C)C4)c3C2)cc1C(F)(F)F	CHEMBL3643387	active
CNC(=O)c1nc(-c2nc(-c3cnc4ccccn34)c(C)nc2N)n(C)n1	CHEMBL4072637	active
C[C@@H]1Cc2ccccc2N1C(=O)Cc1nc(N2CCOCC2)cc(=O)[nH]1	CHEMBL3112867	active
CC1(C)Cc2nc(N3CCOc4ccc(Nc5ccc(-c6ccccc6)nn5)cc43)sc2C(=O)N1	CHEMBL496940	active
CC(Nc1ccc(F)c(Cl)c1)c1cc(C(=O)N2CCC(O)CC2)cc2c(=O)cc(N3CCOCC3)oc12	CHEMBL3656391	active
Nc1ncc(Nc2cc(-c3cnc(N)nc3)nc(N3CCOCC3)n2)cn1	CHEMBL1672329	active
Cc1cc(NC(=O)Cc2nc(N3CCOCC3)cc(=O)[nH]2)ccc1F	CHEMBL2151925	active
O=C(Nc1ccc(C(=O)O)cc1)Nc1ccc(-c2nc(N3CCOCC3)nc(N3CCOCC3)n2)cc1	CHEMBL597824	active
Cc1ncc(-c2nc(-c3cc(S(=O)(=O)NCC(C)(C)O)ccc3C)cnc2N)s1	CHEMBL4857826	active
CNc1nc(C)c2cc(-c3cn[nH]c3)c(=O)n(CC3CCOC3)c2n1	CHEMBL3648978	active
Cc1nc(N)cc2c1cc(-c1cnc3[nH]ncc3c1)c(=O)n2C1CCCC1	CHEMBL3112728	active
O=S(=O)(Nc1cc(-c2cnc3ccc(N4CCOCC4)cn23)cnc1Cl)c1ccc(F)cc1	CHEMBL3649429	active
O=C(O)c1ccc(CNc2nc3ccc(-c4nc(N5CCOCC5)nc(N5CCOCC5)n4)cc3o2)cc1	CHEMBL5174517	active
C[C@@H]1CN(c2cc(=O)c3cc(C(=O)N4CCOCC4)cc(CN4CCOc5c(F)cc(F)cc54)c3o2)CCO1	CHEMBL3799673	active
CC(Nc1cccc(Cl)c1F)c1cc(C(=O)N2CCC(O)CC2)cc2c(=O)cc(N3CCOCC3)oc12	CHEMBL3656394	active
C[C@H](Nc1nc(N)nc(N)c1C#N)c1nc2c(Cl)cccc2c(=O)n1-c1cccnc1	CHEMBL3972344	active
COc1c(F)cccc1NC(C)c1cc(C(=O)N(C)C)cc2c(=O)cc(N3CCOCC3)oc12	CHEMBL3656418	active
O=C(Nc1ccncc1)Nc1ccc(-c2nc(N3CCOCC3)c3nnn(C4CC4)c3n2)cc1	CHEMBL590325	active
CC(C)n1nc(-c2ccc3ncccc3c2)c2c(N)ncnc21	CHEMBL1233882	active
O=c1cc(N2CCOCC2)nc2n1CC[C@@H](C(F)(F)F)N2C[C@@H](O)c1ccccc1	CHEMBL4517404	active
Nc1ncc(-c2ccc(Cl)c(S(=O)(=O)Nc3cccc(F)c3F)c2)c(OCC(F)(F)F)n1	CHEMBL2152257	active
CCc1ncc(-c2ccc3ncn(C[C@@H](C)C(=O)NC)c(=O)c3c2)cc1NS(=O)(=O)c1ccc(F)cc1Cl	CHEMBL4637855	active
CC(Nc1cc(F)cc(F)c1F)c1cc(C(=O)N(C)C)cc2c(=O)cc(N3CCOCC3)oc12	CHEMBL3656403	active
Cc1cc([C@@H](C)Nc2ccccc2)c2nc(N3CCOCC3)cc(=O)n2c1	CHEMBL1957875	active
CC(C)(C(N)=O)N1CCN(Cc2cc3nc(-c4c(F)cc(F)c5[nH]ccc45)nc(N4CCOCC4)c3s2)CC1	CHEMBL2165508	active
C[C@H](Nc1ncnc2[nH]cnc12)c1nc2ccsc2c(=O)n1-c1ccccc1	CHEMBL2216885	active
CCn1c(-c2cnc(C)nc2)nc2c(O[C@H]3CCN(C(=O)C4CCOC4)C3)ncnc21	CHEMBL4861010	active
Cc1c(-c2ccccn2)nc2cc(F)ccc2c1N1CC(C)(C)c2ncc(N3CCOCC3)cc21	CHEMBL2171929	active
O=C1NC(=O)/C(=C/c2ccc3ncnc(N4CCC(C(F)(F)F)CC4)c3n2)S1	CHEMBL2216855	active
CCc1nc2ccccc2n1-c1nc(N2CCOCC2)c2nc(CN3CCN(S(C)(=O)=O)CC3)n(C)c2n1	CHEMBL2171938	active
COc1cccc2c1nc(C(F)F)n2-c1nc(N2CCOCC2)nc(N2CCN(S(=O)(=O)CCN3CCCCC3)CC2)n1	CHEMBL4535132	active
CN(C)c1nc2ccccc2n1-c1nc(N2CCOCC2)c2nc(CN3CCC(C(C)(C)O)CC3)n(C)c2n1	CHEMBL2171936	active
Cc1c(Cn2ccn3c(=O)cc(N4CCOC(C)C4)nc23)cccc1C(F)(F)F	CHEMBL1957868	active
CC[C@@H](C1CC1)N1Cc2cc(-c3cnc4[nH]cc(-c5ccncc5)c4c3)cc(C)c2C1=O	CHEMBL4755554	active
COc1ccc(F)cc1NC(C)c1cc(C(=O)N(C)C)cc2c(=O)cc(N3CCOCC3)oc12	CHEMBL3656412	active
COC(=O)N1CCC(n2ncc3c(N4CCOCC4)nc(-c4ccc(NC(=O)Nc5ccc(CO)cc5)cc4)nc32)CC1	CHEMBL558955	active
Cc1c(Cn2c(C)c(C)n3c(=O)cc(N4CCOCC4)nc23)cccc1C(F)(F)F	CHEMBL1957861	active
COc1ccc(Nc2cc(-c3cccc(O)c3)nc(N3CCOCC3)n2)cn1	CHEMBL1290744	active
O=C(c1nn([C@H]2CCCN(CCC3CCOCC3)C2)c2c1CS(=O)(=O)c1c(F)cccc1-2)N1CCOCC1	CHEMBL3683580	active
COc1cccc2c1nc(C(F)F)n2-c1nc(N2CCOCC2)nc(N2CCN(S(C)(=O)=O)CC2)n1	CHEMBL4212805	active
COc1cccc2c1nc(C(F)F)n2-c1nc(N2CCOCC2)nc(N2CC(N(C)S(C)(=O)=O)C2)n1	CHEMBL4216549	active
O=S(=O)(Nc1cc(-c2ccc3ncc(NCCN4CCOCC4)nc3c2)cnc1Cl)c1ccc(F)cc1	CHEMBL1914736	active
CC(Nc1cc(F)cc(F)c1)c1cc(C(=O)N(C)C)cc2c(=O)cc(N3CCOCC3)oc12	CHEMBL3656399	active
CC(c1ccc(F)c(F)c1)C(C)c1cc(C(=O)NCCN(C)C)cc2c(=O)cc(N3CCOCC3)oc12	CHEMBL3656396	active
C[C@H]1COCCN1c1nc(-c2cnc(N)cc2C(F)(F)F)cc(C(C)(C)S(C)(=O)=O)n1	CHEMBL4218171	active
C[C@H]1COCCN1c1nc(-c2cnc(N)cc2C(F)(F)F)cc(C2(S(C)(=O)=O)CCC2)n1	CHEMBL4218707	active
Cc1ncc(C#Cc2c(C)ncnc2NC(C)C)cc1NS(=O)(=O)c1ccccc1	CHEMBL3639589	active
CC(Nc1ccc(F)c(Cl)c1)c1cc(C(=O)N(C)C)cc2c(=O)cc(N3CCOCC3)oc12	CHEMBL3408251	active
CNC(=O)Nc1ccc(Nc2nc3ccccc3n2-c2nc(C)nc(N)n2)cc1	CHEMBL1760154	active
Cc1cc2nc(-c3cccc(O)c3)nc(N3CCOCC3)c2s1	CHEMBL493083	active
O=c1cc(N2CCOCC2)nc(Cc2nc3c(-c4ccccc4)c(F)ccc3o2)[nH]1	CHEMBL2064417	active
CN(C)C(=O)c1cc(CN2CCOc3c(F)cc(F)cc32)c2oc(N3CCOCC3)cc(=O)c2c1	CHEMBL3797750	active
Cc1nc(NC(=O)CN)sc1-c1cnc(Cl)c(NS(=O)(=O)c2ccc(C(C)(C)C)cc2)c1	CHEMBL4447963	active
N#Cc1c(N)ncnc1N[C@@H](CCOCc1ccccc1)c1nn2ccc(C#N)c2c(=O)n1-c1cc(F)cc(F)c1	CHEMBL3919111	active
CN(C)CC(=O)N1CCC(c2cc(-c3cnc(N)c(-n4nnc5ccccc54)n3)n(C)n2)CC1	CHEMBL3590225	active
Cc1ncc(F)cc1-n1c([C@H](C)Nc2nc(N)nc(N)c2C#N)nc2cccc(Cl)c2c1=O	CHEMBL3919299	active
CNCCNC(=O)c1cc(C(C)Nc2cccc(F)c2)c2nc(N3CCOCC3)cnc2c1	CHEMBL4127425	active
Nc1ncnn2c(-c3cccc(C(=O)N4CCCC4)c3)cc(-c3ccnn3C3CCOCC3)c12	CHEMBL4434830	active
Cc1cccc(S(=O)(=O)Nc2cc(-c3sc(NC(=O)[C@@H](N)C(C)C)nc3C)cnc2Cl)c1	CHEMBL4174988	active
COCCOc1cc(-c2ccc3nc(NC(C)=O)cn3n2)cnc1N	CHEMBL3751961	active
CN(C)Cc1cccc(-c2cc(-c3ccnn3C3CCC(F)(F)CC3)c3c(N)ncnn23)c1	CHEMBL4471824	active
CN(C)C1CCN(C(=O)c2ccc(NC(=O)Nc3ccc(-c4nc(N5CCOCC5)c5ccn(CC(F)(F)F)c5n4)cc3)cc2)CC1	CHEMBL1092401	active
CC(C)(C)c1ncc2c(n1)-c1sc(NC(=O)N3CC[C@@H]4C[C@@]43C(N)=O)nc1CC2	CHEMBL3609524	active
COc1ccc2c(c1)c(/C=C1\Oc3cc(O)cc(O)c3C1=O)c(C)n2CCCN1CCN(CCO)CC1	CHEMBL1093449	active
CCCCNC(=O)c1ccc(NC(=O)Nc2ccc(-c3nc(N4CCOCC4)c4nnn(CC)c4n3)cc2)cc1	CHEMBL589412	active
C[C@H](Nc1nc(N)nc(N)c1Cl)c1nc2c(F)ccc(Cl)c2c(=O)n1-c1ccc(N)nc1	CHEMBL3920883	active
Cc1ccc(S(=O)(=O)N2CCN(c3nc(NCCN4CCOCC4)nc(N4CCOCC4)n3)CC2)cc1	CHEMBL4792033	active
NS(=O)(=O)c1ccc(NC(=O)Nc2ccc(-c3nc(N4CCOCC4)c4cccnc4n3)cc2)cc1	CHEMBL4087157	active
COc1ncc(-c2cc3c(C)nc(N)nc3[nH]c2=O)cc1NS(=O)(=O)c1ccc(F)cc1F	CHEMBL4226663	active
CNS(=O)(=O)C1CCN(c2nc(N3CCOCC3)nc(-n3c(C(F)F)nc4c(OC)cccc43)n2)C1	CHEMBL4217311	active
COc1cccc2c1nc(C(F)F)n2-c1nc(N[C@H]2CC[C@H](NS(C)(=O)=O)CC2)nc(N2CCOCC2)n1	CHEMBL4209459	active
N#Cc1c(N)nc(N)nc1N1CC2(CC2)C[C@H]1c1nc2cccc(Cl)c2c(=O)n1Cc1ccc(C(=O)NO)cc1	CHEMBL5218681	active
COc1cccc2c1nc(C(F)F)n2-c1nc(N2CCOCC2)c2ncn(C3CCN(S(C)(=O)=O)CC3)c2n1	CHEMBL4202836	active
COc1ncc2cc1NS(=O)(=O)c1cccc(c1)C(=O)NCc1cc(ccn1)-c1ccnc3ccc-2cc13	CHEMBL4852466	active
CS(=O)(=O)Nc1ccc(NC(=O)Nc2nc(N3CCOCC3)c3ccccc3n2)cc1	CHEMBL4793846	active
CO[C@H]1CC[C@H](n2c(=O)c(-c3ccc(N(C)C)nc3)cc3c(C)nc(N)nc32)CC1	CHEMBL3648959	active
Cc1nc(-c2cn3c(n2)-c2ccc(OC4(c5ccccc5)CN(C(C)C)C4)cc2OCC3)n(C(C)C)n1	CHEMBL3704678	active
COc1ncc(-c2ccc3ncn(C[C@@H](C)C(=O)NC4CC4(F)F)c(=O)c3c2)cc1NS(=O)(=O)c1ccc(F)cc1Cl	CHEMBL4636770	active
COc1ccc(Cn2c(=O)n(C)c3c4cc(-c5cnc(OC)c(NS(=O)(=O)C(C)C)c5)ccc4ncc32)cc1	CHEMBL4440218	active
CCOc1cnc(CN2CCC(c3ccc4c(c3)cc(C(=O)N3CCN(Cc5ccc(C#N)cc5)CC3)n4C)CC2)cn1	CHEMBL3895006	active
Cc1nc(NC(=O)[C@@H](N)C(C)C)sc1-c1cnc(Cl)c(NS(=O)(=O)c2c(F)cccc2F)c1	CHEMBL4169697	active
COc1c(OC[C@@H](O)CN2CCOCC2)ccc2c1N=C(NC(=O)c1cccnc1)N1CCN=C21	CHEMBL3644650	active
C[C@H](Nc1nc(N)nc(C(F)F)c1C#N)c1nc2c(F)cc(F)cc2c(=O)n1-c1cc[nH]n1	CHEMBL4064384	active
CCc1nc2ccccc2n1-c1nc(N2CCOCC2)c2sc(CN3CCN(C4CCOCC4)CC3=O)cc2n1	CHEMBL4743060	active
CC(C)Oc1ccc(-c2nn([C@@H](C)c3oc4ccc(F)cc4c(=O)c3-c3cccc(F)c3)c3ncnc(N)c23)cc1F	CHEMBL3948730	active
CCc1nc2ccccc2n1-c1nc(N2CCOCC2)c2sc(CN3CCN(CC(N)=O)CC3=O)cc2n1	CHEMBL4761019	active
COc1ncc2cc1NS(=O)(=O)c1ccc(Cl)c(c1)C(=O)NCc1ccc(s1)-c1ncnc3cc-2sc13	CHEMBL4854225	active
CC(C)(O)C1CCN(Cc2ccc3nc(-c4cccc5[nH]ncc45)nc(N4CCOCC4)c3n2)CC1	CHEMBL2152770	active
COc1ncc(-c2nc3c(N4CC5CCCC5C4)ncnc3s2)cc1NS(=O)(=O)c1ccc(F)cc1F	CHEMBL4747503	active
COc1c(OC[C@H](O)CN2CCC2)ccc2c1N=C(NC(=O)c1cncs1)N1CCN=C21	CHEMBL3644657	active
CC(=O)Nc1nc2ccc(-c3cnc(Cl)c(NS(=O)(=O)c4ccc(F)cc4)c3)cc2s1	CHEMBL1615189	active
CCc1nc2ccccc2n1-c1nc(N2CCOCC2)c2sc(CN3CCN(CC4CC4)CC3=O)cc2n1	CHEMBL4755371	active
COc1ccc(-c2nc(N3CCOCC3)c3sc(CN(C)c4ncc(C(=O)NO)cn4)cc3n2)cn1	CHEMBL3622533	active
N#Cc1c(N)ncnc1N1CCC[C@H]1c1nc2cccc(F)c2c(=O)n1C1CCCC1	CHEMBL4591557	active
CCn1ncc(-c2nc3c(N4CCC(n5c(=O)[nH]c6ncccc65)CC4)ncnc3n2C)c1C	CHEMBL4447337	active
Oc1cc(C2CCOCC2)nc2c(Cc3cccc(Cl)c3Cl)c(C(F)(F)F)nn12	CHEMBL2322342	active
COCC(=O)N(C)C1CCN(Cc2cc3nc(-c4cnc(N)nc4)nc(N4CCOCC4)c3s2)C1	CHEMBL4538734	active
CC(=O)N(C)C1CCN(Cc2cc3nc(-c4cnc(N)nc4)nc(N4CCOCC4)c3s2)CC1	CHEMBL4437468	active
Cc1csc2cc([C@H](C)Nc3ncnc(N)c3C#N)c(-c3cccc(OCCN(C)C)c3)c(=O)n12	CHEMBL4099101	active
CN(C1CCN(Cc2cc3nc(-c4cnc(N)nc4)nc(N4CCOCC4)c3s2)C1)S(C)(=O)=O	CHEMBL4534127	active
CNS(=O)(=O)c1cc(-c2sc(Nc3cccc(N4CCN(C)CC4=O)n3)nc2C)cc2c1C(=O)N([C@@H](C)C1CC1)C2	CHEMBL5078679	active
Cc1csc2cc([C@H](C)Nc3ncnc(N)c3C#N)c(-c3cccc(CN(C)CCCCN4C[C@@H](C)O[C@@H](C)C4)c3)c(=O)n12	CHEMBL4064748	active
COCCS(=O)(=O)Nc1cc(-c2cc3c(c(OC[C@H]4CN(C5COC5)CCO4)c2)COC3)cnc1OC	CHEMBL4579923	active
CN(C1CCCN(Cc2cc3nc(-c4cccc5[nH]ccc45)nc(N4CCOCC4)c3s2)C1)S(C)(=O)=O	CHEMBL4590897	active
COc1ncc(C2=CCOCC2)cc1NS(=O)(=O)c1cn(Cc2ccccc2)c(C)n1	CHEMBL4435246	active
Cc1cc(-c2cnc3[nH]ccc3n2)cc2c1C(=O)N([C@@H](C)C1CC1)C2	CHEMBL4128652	active
COc1ncc(C2=CCOCC2)cc1S(=O)(=O)Nc1cncc(C#CCN2CCN(C(C)C)CC2)c1	CHEMBL4872328	active
COc1ncc(C2=CCOCC2)cc1S(=O)(=O)Nc1cncc(-c2cccc(CN3CCCC3)c2)c1	CHEMBL4872822	active
CC(C)(C)NS(=O)(=O)c1cncc(-c2ccc3nc(NC(=O)NCCn4nnc(C5CC5)n4)nn3c2)c1	CHEMBL2057368	active
Cc1ccccc1-n1c([C@H](C)n2cnc3c(N)ncnc32)nc2cccc(C)c2c1=O	CHEMBL4069027	active
CC(=O)N(C)C1CCN(Cc2cc3nc(-c4cccc5[nH]ccc45)nc(N4CCOCC4)c3s2)C1	CHEMBL4580111	active
CC(=O)Nc1nc(C)c(-c2cc3c(c(S(=O)(=O)Nc4ccc(CN(C)C)cc4)c2)C(=O)N([C@@H](C)C2CC2)C3)s1	CHEMBL5077792	active
COc1ncc(-c2ccc3nc(N)n(-c4ccccc4)c(=O)c3c2)cc1NS(=O)(=O)c1cccnc1	CHEMBL3121323	active
Nc1nc2ccc(-c3cncc(NS(=O)(=O)c4ccc(Cl)cc4)c3)cn2n1	CHEMBL2064508	active
CC(C)(C)NS(=O)(=O)c1cncc(-c2ccc3nc(NC(=O)NCC(=O)N4CCCC4)nn3c2)c1	CHEMBL2057371	active
CC(C)(C)NS(=O)(=O)c1cncc(-c2ccc3nc(NC(=O)NCCc4cnccn4)nn3c2)c1	CHEMBL2057366	active
CNS(=O)(=O)c1cc(-c2sc(Nc3ccc(C(=O)NCCCN(C)C)cn3)nc2C)cc2c1C(=O)N([C@@H](C)C1CC1)C2	CHEMBL5091498	active
COc1ncc2cc1NS(=O)(=O)c1ccc(F)c(c1)C(=O)NCc1ccc(s1)-c1ncnc3cc-2sc13	CHEMBL4854645	active
CCn1c(-c2cnc(C)nc2)nc2c(O[C@H]3CCN(C(=O)c4cocn4)C3)ncnc21	CHEMBL4873642	active
C[C@@H]1CN(C)C[C@H](C)N1c1cccc(-c2cc(-c3ccnn3C3CCOCC3)c3c(N)ncnn23)c1	CHEMBL4087086	active
CC(C)n1ncnc1-c1nc2c(s1)CCOc1cc(C(O)CO)ccc1-2	CHEMBL2381262	active
Cc1cc(-c2ccn3nc(N)c(-c4cnn(CCO)c4)c3n2)cc2c1C(=O)N([C@@H](C)C1CC1)C2	CHEMBL4798877	active
COc1ncc(-c2cc3c(C)nc(N)cc3n(C3CCCC3)c2=O)cn1	CHEMBL3112723	active
C[C@H](Nc1ncnc(N)c1C#N)c1nc2ccc(F)cc2n1-c1cncc(F)c1	CHEMBL4754382	active
CNCCS(=O)(=O)N1CCN(c2nc(N3CCOCC3)nc(-n3c(C(F)F)nc4c(OC)cccc43)n2)CC1	CHEMBL4589994	active
N#Cc1c(N2CCOCC2)sc(-c2nc[nH]n2)c1-c1ccc(NC(=O)N/N=C/c2ccccn2)cc1	CHEMBL4798707	active
COc1ncc(-c2ccc3ncn(CCCN4CCOCC4)c(=O)c3c2)cc1NS(=O)(=O)c1ccc(F)cc1F	CHEMBL4207150	active
O=C(Nc1ccc(F)cc1)Nc1ccc(-c2nc(N3CCOCC3)nc(N3CCOCC3)n2)cc1	CHEMBL599246	active
Cn1nnc2c(N3CCOCC3)nc(-c3ccc(NC(=O)Nc4cccs4)cc3)nc21	CHEMBL589600	active
Cc1nc(-c2cn3c(n2)-c2ccc(-c4cnc(C)n4C4CCCN(C(C)C)C4)cc2OCC3)n(C(C)C)n1	CHEMBL3704708	active
COc1ccc(CCN2C(=O)COc3ccc(/C=C4\SC(=S)NC4=O)cc32)cc1	CHEMBL398988	active
COc1ccc(-c2cc3c(C)nc(N)nc3n(C3CCOCC3)c2=O)cn1	CHEMBL3218404	active
CC(=O)N1CCN(c2cccc(-c3cc(-c4ccnn4C4COC4)c4c(N)ncnn34)c2)CC1	CHEMBL4072625	active
Cc1c(-c2c(N)nn3ccc(-c4cc5c(c(C(F)(F)F)c4)C(=O)N([C@@H](C)C4CC4)C5)nc23)cnn1C	CHEMBL4740304	active
CNc1nc(C)c2cc(-c3cnc(OC)c(NS(=O)(=O)c4ccc(F)cc4F)c3)cc(OC3CCCC3)c2n1	CHEMBL4168064	active
COc1ncc(-c2cc3c(C)nc(N)nc3n([C@H]3C[C@H](OCCO)C3)c2=O)cn1	CHEMBL3652271	active
COc1cccc2c1nc(C(F)F)n2-c1nc(C2CCCN(S(C)(=O)=O)C2)nc(N2CCOCC2)n1	CHEMBL4209878	active
COc1ncc(-c2cc(OC3CN(C(=O)C4CC4)C3)cc3c2CNC3=O)cc1NS(C)(=O)=O	CHEMBL4874239	active
COc1ncc(-c2ccc3ncn([C@H]4CCN(CC5CC5)C4)c(=O)c3c2)cc1NS(=O)(=O)c1ccc(F)cc1	CHEMBL4088969	active
Cc1nc(N)nc2c1cc(-c1cn[nH]c1)c(=O)n2[C@H]1CC[C@H](O)CC1	CHEMBL3648935	active
CNC(=O)c1cccc(S(=O)(=O)Nc2cc(-c3sc4c(-c5cccs5)ncnc4c3C)cnc2OC)c1	CHEMBL4874628	active
CC[C@H](Nc1nc(N)nc(N)c1C#N)c1nc2cccc(C#CCCCC(=O)N3CCCC3)c2c(=O)n1-c1ccccc1	CHEMBL4060396	active
[truncated: 18,341 more rows]
